# Supplementary material for: RNA editing affects cis‐regulatory elements and predicts adverse cancer survival
Source: Cancer Med. 2021 Jul 28;10(17):6114–27. doi: 10.1002/cam4.4146 (PMC8419749; doi:10.1002/cam4.4146)
Supplement: Supplementary file 1 — Table S1 [file CAM4-10-6114-s002.csv]

Supplementary Table 1. Overall data description
Cancer abbreviation	Full cancer name	Number of Sample	Number of RNA editing Site
BLCA	Bladder Urothelial Carcinoma	252	39270
BRCA	Breast invasive carcinoma	837	76555
CESC	Cervical squamous cell carcinoma and endocervical adenocarcinoma	196	32797
CRC	Colorectal cancer	228	8493
GBM	Glioblastoma multiforme	154	37934
HNSC	Head and Neck squamous cell carcinoma	426	35510
KICH	Kidney Chromophobe	66	22317
KIRC	Kidney renal clear cell carcinoma	448	63717
KIRP	Kidney renal papillary cell carcinoma	198	36686
LGG	Brain Lower Grade Glioma	486	51806
LIHC	Liver hepatocellular carcinoma	200	23540
LUAD	Lung adenocarcinoma	488	54362
LUSC	Lung squamous cell carcinoma	220	36822
PRAD	Prostate adenocarcinoma	374	43078
STAD	Stomach adenocarcinoma	285	26389
THCA	Thyroid carcinoma	498	52701
UCEC	Uterine Corpus Endometrial Carcinoma	316	14217
