# Supplementary material for: RNA editing affects cis‐regulatory elements and predicts adverse cancer survival
Source: Cancer Med. 2021 Jul 28;10(17):6114–27. doi: 10.1002/cam4.4146 (PMC8419749; doi:10.1002/cam4.4146)
Supplement: Supplementary file 2 — Table S2 [file CAM4-10-6114-s003.csv]

Supplementary Table 2. Signficant results from survival analysis
Cancer	Chromosome	Position	Region	Repetive	Gene	HR[95% CI]	Adjusted P
UCEC	19	57725735	UTR3	Alu	ZNF264	2.13 [ 1.70 , 2.66 ]	4.07E-07
LGG	12	113827926	downstream	Non-Alu	PLBD2	1.55 [ 1.33 , 1.81 ]	6.36E-05
LIHC	18	32829377	intronic	Alu	ZNF397	1.96 [ 1.55 , 2.49 ]	6.55E-05
LGG	7	128454323	intronic	Alu	CCDC136	1.57 [ 1.35 , 1.83 ]	0.000145939
LIHC	5	138620224	intronic	Alu	MATR3	2.03 [ 1.55 , 2.66 ]	0.00021907
KIRC	1	154960151	UTR5	Alu	FLAD1	1.32 [ 1.18 , 1.49 ]	0.000334745
UCEC	19	4653303	UTR3	Alu	TNFAIP8L1	2.00 [ 1.55 , 2.57 ]	0.000376573
LGG	6	160101723	intronic	Alu	SOD2	1.64 [ 1.37 , 1.95 ]	0.000394309
LGG	8	144672955	intronic	Alu	EEF1D	1.50 [ 1.29 , 1.74 ]	0.000410109
LIHC	5	138620209	intronic	Alu	MATR3	1.68 [ 1.37 , 2.07 ]	0.000531438
LIHC	5	138620225	intronic	Alu	MATR3	2.02 [ 1.53 , 2.67 ]	0.000531438
LGG	17	79087842	intronic	Alu	BAIAP2	1.48 [ 1.27 , 1.71 ]	0.00061505
UCEC	1	151862656	intronic	Alu	THEM4	1.51 [ 1.28 , 1.78 ]	0.000733846
UCEC	2	85837276	intronic	Alu	C2orf68	1.49 [ 1.26 , 1.75 ]	0.000760174
LGG	13	115052855	intronic	Alu	UPF3A	0.58 [ 0.47 , 0.72 ]	0.000779091
LGG	5	72856490	intronic	Alu	ANKRA2	1.53 [ 1.30 , 1.80 ]	0.000779091
LGG	9	130993008	intronic	Alu	DNM1	1.35 [ 1.20 , 1.52 ]	0.000779091
LGG	6	160100882	intronic	Alu	SOD2	1.60 [ 1.33 , 1.92 ]	0.00079272
LGG	5	63629194	intronic	Alu	RNF180	1.36 [ 1.20 , 1.53 ]	0.000864415
LGG	1	173832293	upstream	Alu	GAS5	1.31 [ 1.16 , 1.48 ]	0.000898457
LGG	1	173832347	upstream	Alu	SNORD81	1.39 [ 1.20 , 1.61 ]	0.000898457
LGG	1	1418455	intronic	Alu	ATAD3B	1.38 [ 1.21 , 1.56 ]	0.000933031
LGG	19	36609372	intronic	Alu	TBCB	1.52 [ 1.29 , 1.80 ]	0.000943303
KIRC	3	176745006	intronic	Alu	TBL1XR1	1.49 [ 1.29 , 1.71 ]	0.001081617
LGG	8	99056338	intronic	Alu	RPL30	0.63 [ 0.53 , 0.76 ]	0.001172364
UCEC	21	44329283	UTR3	Alu	NDUFV3	1.68 [ 1.38 , 2.05 ]	0.001216956
LGG	19	39384772	intronic	Alu	SIRT2	1.53 [ 1.28 , 1.81 ]	0.001309021
LGG	2	131846812	intronic	Alu	FAM168B	1.38 [ 1.21 , 1.58 ]	0.001309021
LGG	3	176744908	intronic	Alu	TBL1XR1	1.47 [ 1.26 , 1.72 ]	0.001309021
LGG	4	71663935	intronic	Alu	RUFY3	1.36 [ 1.20 , 1.53 ]	0.001309021
LGG	1	173832347	upstream	Alu	GAS5	1.37 [ 1.18 , 1.59 ]	0.001413783
UCEC	16	72058612	UTR3	Alu	DHODH	1.55 [ 1.31 , 1.84 ]	0.001478405
LGG	17	5326574	intronic	Alu	RPAIN	1.44 [ 1.24 , 1.67 ]	0.001506513
LGG	19	47907344	intronic	Alu	MEIS3	1.38 [ 1.21 , 1.58 ]	0.00150794
KIRC	17	26935470	ncRNA	Alu	SGK494	1.49 [ 1.26 , 1.75 ]	0.001551077
LGG	1	173832271	upstream	Alu	GAS5	1.36 [ 1.17 , 1.57 ]	0.001902629
LGG	2	46806909	intronic	Alu	RHOQ	1.32 [ 1.17 , 1.48 ]	0.002189113
LGG	X	24095383	UTR3	Alu	EIF2S3	0.56 [ 0.45 , 0.70 ]	0.002381548
UCEC	2	86250128	ncRNA	Alu	LOC90784	1.91 [ 1.45 , 2.51 ]	0.002625168
LGG	18	65174340	UTR3	Alu	DSEL	1.50 [ 1.27 , 1.76 ]	0.003014759
LGG	18	65176002	UTR3	Alu	DSEL	1.53 [ 1.29 , 1.80 ]	0.003014759
LGG	19	4654543	UTR3	Alu	TNFAIP8L1	1.51 [ 1.28 , 1.77 ]	0.003014759
LGG	22	44343167	UTR3	Alu	PNPLA3	1.63 [ 1.34 , 1.97 ]	0.003014759
LGG	5	16665144	UTR3	Alu	MYO10	1.38 [ 1.21 , 1.56 ]	0.003014759
LGG	5	130537789	UTR3	Alu	LYRM7	1.52 [ 1.29 , 1.81 ]	0.003014759
LGG	9	130993530	intronic	Alu	DNM1	1.42 [ 1.22 , 1.65 ]	0.003099334
UCEC	3	45722490	ncRNA	Alu	LIMD1	1.54 [ 1.27 , 1.87 ]	0.003392739
LGG	1	145369556	intronic	Non-Alu	NBPF10	0.62 [ 0.50 , 0.76 ]	0.003592659
LGG	17	79528189	intronic	Alu	NPLOC4	1.30 [ 1.16 , 1.45 ]	0.003592659
LGG	17	79529362	intronic	Alu	NPLOC4	1.36 [ 1.19 , 1.55 ]	0.003592659
LGG	19	36609381	intronic	Alu	TBCB	1.36 [ 1.19 , 1.56 ]	0.003592659
LGG	19	36610674	intronic	Alu	TBCB	1.37 [ 1.20 , 1.58 ]	0.003592659
LGG	9	130990716	intronic	Alu	DNM1	1.40 [ 1.21 , 1.63 ]	0.003592659
LGG	6	28877867	intronic	Alu	TRIM27	1.39 [ 1.20 , 1.61 ]	0.003638423
UCEC	19	58638747	UTR3	Alu	ZNF329	1.84 [ 1.43 , 2.36 ]	0.003693574
LGG	19	42374111	intronic	Alu	RPS19	1.24 [ 1.13 , 1.36 ]	0.004132026
LGG	16	28966937	intronic	Alu	NFATC2IP	1.40 [ 1.21 , 1.63 ]	0.004389548
LGG	16	28966624	intronic	Alu	NFATC2IP	1.46 [ 1.23 , 1.73 ]	0.004854853
LGG	8	99055437	intronic	Alu	RPL30	0.70 [ 0.59 , 0.82 ]	0.004854853
LGG	19	21302864	UTR3	Alu	ZNF714	1.55 [ 1.29 , 1.85 ]	0.004895979
KIRC	11	118893191	intronic	Alu	TRAPPC4	1.47 [ 1.26 , 1.72 ]	0.005112791
KIRC	14	23303004	intronic	Alu	MRPL52	1.41 [ 1.23 , 1.63 ]	0.005112791
KIRC	2	219102553	intronic	Alu	ARPC2	1.41 [ 1.23 , 1.62 ]	0.005112791
KIRC	5	156514854	intronic	Alu	HAVCR2	1.54 [ 1.30 , 1.83 ]	0.005112791
KIRC	9	33037484	intronic	Alu	DNAJA1	1.38 [ 1.21 , 1.57 ]	0.005112791
LUSC	17	62399689	UTR3	Alu	PECAM1	1.95 [ 1.51 , 2.52 ]	0.005119005
UCEC	16	70413590	UTR3	Alu	ST3GAL2	1.70 [ 1.36 , 2.13 ]	0.005190072
LGG	12	51325383	UTR3	Alu	METTL7A	1.48 [ 1.26 , 1.73 ]	0.005193408
UCEC	13	111551376	intronic	Alu	ANKRD10	1.61 [ 1.29 , 2.00 ]	0.005560791
UCEC	6	160100856	intronic	Alu	SOD2	1.69 [ 1.32 , 2.16 ]	0.005560791
UCEC	X	123042983	UTR3	Alu	XIAP	1.72 [ 1.37 , 2.16 ]	0.005715995
LGG	13	33097738	intronic	Alu	N4BP2L2	1.32 [ 1.17 , 1.50 ]	0.005736351
LGG	14	94565859	intronic	Non-Alu	IFI27L1	1.42 [ 1.21 , 1.66 ]	0.005736351
LGG	19	18985799	intronic	Alu	GDF1	1.30 [ 1.15 , 1.46 ]	0.005801143
LGG	9	94056747	intronic	Alu	AUH	1.29 [ 1.15 , 1.45 ]	0.005879689
LGG	1	6707050	intronic	Alu	DNAJC11	1.33 [ 1.17 , 1.51 ]	0.005967006
LGG	1	233194643	intronic	Alu	PCNXL2	1.35 [ 1.18 , 1.55 ]	0.005967006
UCEC	2	85838241	intronic	Alu	C2orf68	1.63 [ 1.29 , 2.05 ]	0.006014951
LGG	12	51324467	UTR3	Alu	METTL7A	1.42 [ 1.22 , 1.64 ]	0.00612988
LGG	18	65176260	UTR3	Alu	DSEL	1.46 [ 1.25 , 1.72 ]	0.00612988
UCEC	10	73994158	UTR3	Alu	ANAPC16	1.45 [ 1.24 , 1.69 ]	0.006146287
LGG	16	30592538	UTR3	Alu	ZNF785	1.33 [ 1.18 , 1.50 ]	0.006222849
LGG	3	50150428	intronic	Alu	RBM5	1.38 [ 1.19 , 1.60 ]	0.006274255
LGG	12	51324162	UTR3	Alu	METTL7A	1.42 [ 1.22 , 1.65 ]	0.00628415
LGG	9	130991974	intronic	Alu	DNM1	1.38 [ 1.19 , 1.60 ]	0.006496088
UCEC	11	65180643	UTR3	Alu	FRMD8	1.82 [ 1.41 , 2.36 ]	0.006723899
UCEC	6	150047466	UTR3	Alu	NUP43	2.09 [ 1.52 , 2.89 ]	0.006723899
UCEC	X	107321667	UTR3	Alu	VSIG1	2.25 [ 1.58 , 3.20 ]	0.006723899
KIRC	14	35496714	intronic	Alu	SRP54	1.50 [ 1.27 , 1.78 ]	0.006896984
LGG	19	1590462	intronic	Alu	MBD3	1.29 [ 1.15 , 1.46 ]	0.007060785
LGG	16	28968919	intronic	Alu	NFATC2IP	1.45 [ 1.22 , 1.72 ]	0.007383308
LGG	X	24095220	UTR3	Alu	EIF2S3	0.61 [ 0.49 , 0.75 ]	0.007658716
KIRC	10	103548300	intronic	Alu	MGEA5	1.57 [ 1.30 , 1.91 ]	0.007745181
KIRC	11	47502476	intronic	Alu	CELF1	1.43 [ 1.23 , 1.67 ]	0.007745181
KIRC	19	6708245	intronic	Alu	C3	1.44 [ 1.23 , 1.68 ]	0.007745181
KIRC	2	85550267	intronic	Alu	TGOLN2	1.42 [ 1.23 , 1.65 ]	0.007745181
KIRC	5	179293679	intronic	Non-Alu	TBC1D9B	1.28 [ 1.16 , 1.43 ]	0.007745181
HNSC	2	74081680	intronic	Alu	STAMBP	1.39 [ 1.22 , 1.60 ]	0.008012822
LGG	13	33099032	intronic	Alu	N4BP2L2	1.41 [ 1.20 , 1.65 ]	0.008191501
HNSC	12	49667966	downstream	Alu	TUBA1C	1.62 [ 1.33 , 1.99 ]	0.008315592
KIRC	1	155104828	intronic	Alu	EFNA1	1.46 [ 1.24 , 1.71 ]	0.008518979
KIRC	11	118893195	intronic	Alu	TRAPPC4	1.50 [ 1.26 , 1.80 ]	0.008518979
LGG	6	139113411	intronic	Alu	CCDC28A	1.29 [ 1.14 , 1.45 ]	0.008737713
UCEC	1	204524843	UTR3	Alu	MDM4	1.74 [ 1.36 , 2.22 ]	0.00880174
UCEC	10	101992645	UTR3	Alu	CWF19L1	1.54 [ 1.27 , 1.86 ]	0.00880174
LGG	1	84415088	intronic	Alu	TTLL7	1.43 [ 1.21 , 1.69 ]	0.008860913
LGG	8	99055492	intronic	Alu	RPL30	0.65 [ 0.54 , 0.80 ]	0.008860913
LGG	9	130991804	intronic	Alu	DNM1	1.43 [ 1.21 , 1.69 ]	0.008860913
LGG	9	140505944	intronic	Alu	ARRDC1	1.36 [ 1.18 , 1.58 ]	0.008860913
LGG	1	1418757	intronic	Alu	ATAD3B	1.33 [ 1.16 , 1.53 ]	0.008904506
LGG	10	3113140	intronic	Alu	PFKP	0.58 [ 0.45 , 0.76 ]	0.009032781
LGG	11	32670334	intronic	Alu	CCDC73	1.31 [ 1.15 , 1.49 ]	0.009032781
LGG	13	115052850	intronic	Alu	UPF3A	0.64 [ 0.51 , 0.79 ]	0.009032781
LGG	19	3962097	intronic	Alu	DAPK3	1.36 [ 1.17 , 1.57 ]	0.009032781
LGG	20	3200181	intronic	Alu	ITPA	1.37 [ 1.18 , 1.60 ]	0.009032781
LGG	9	135764932	intronic	Alu	C9orf9	0.63 [ 0.51 , 0.79 ]	0.009032781
LGG	18	65174313	UTR3	Alu	DSEL	1.42 [ 1.22 , 1.66 ]	0.009159188
HNSC	16	28909637	Synonymous	Non-Alu	ATP2A1	1.28 [ 1.13 , 1.46 ]	0.009181739
LGG	8	95804969	UTR3	Alu	DPY19L4	1.49 [ 1.25 , 1.77 ]	0.009441789
LGG	8	98741417	UTR3	Alu	MTDH	1.41 [ 1.21 , 1.65 ]	0.009441789
LGG	6	105546842	UTR3	Alu	BVES	1.36 [ 1.19 , 1.55 ]	0.009673419
UCEC	13	111551371	intronic	Alu	ANKRD10	1.64 [ 1.28 , 2.10 ]	0.009974325
UCEC	17	1942617	intronic	Alu	DPH1	1.60 [ 1.26 , 2.04 ]	0.009974325
UCEC	19	46358221	intronic	Alu	SYMPK	1.67 [ 1.29 , 2.18 ]	0.009974325
UCEC	6	160100931	intronic	Alu	SOD2	1.56 [ 1.24 , 1.96 ]	0.009974325
UCEC	X	47068762	intronic	Alu	UBA1	1.44 [ 1.20 , 1.73 ]	0.009974325
LGG	1	36604836	intronic	Alu	TRAPPC3	1.33 [ 1.16 , 1.52 ]	0.01063952
LGG	12	51324323	UTR3	Alu	METTL7A	1.49 [ 1.25 , 1.78 ]	0.010873563
LGG	3	10194903	UTR3	Alu	VHL	1.43 [ 1.22 , 1.68 ]	0.010873563
LGG	5	130537253	UTR3	Alu	LYRM7	1.47 [ 1.24 , 1.75 ]	0.010873563
LGG	X	24095285	UTR3	Alu	EIF2S3	0.64 [ 0.52 , 0.78 ]	0.010873563
KIRC	1	89649327	UTR3	Alu	GBP4	0.64 [ 0.54 , 0.77 ]	0.011410425
UCEC	8	11703175	Nonsynonymous	Non-Alu	CTSB	1.47 [ 1.19 , 1.82 ]	0.011651525
LGG	2	128951720	UTR3	Alu	UGGT1	1.45 [ 1.23 , 1.72 ]	0.012086342
KIRC	14	62209491	intronic	Alu	HIF1A	1.39 [ 1.20 , 1.61 ]	0.012488048
LGG	1	21101903	intronic	Non-Alu	HP1BP3	1.52 [ 1.24 , 1.87 ]	0.012516065
UCEC	11	31452841	UTR3	Alu	DNAJC24	1.65 [ 1.31 , 2.06 ]	0.012578098
LGG	12	51324627	UTR3	Alu	METTL7A	1.38 [ 1.19 , 1.60 ]	0.012682949
LGG	5	134236739	UTR3	Alu	TXNDC15	1.41 [ 1.21 , 1.66 ]	0.012682949
LGG	X	123046591	UTR3	Alu	XIAP	1.53 [ 1.26 , 1.86 ]	0.012682949
LGG	8	99056337	intronic	Alu	RPL30	0.62 [ 0.49 , 0.79 ]	0.012988208
LGG	1	1419948	intronic	Alu	ATAD3B	1.29 [ 1.14 , 1.46 ]	0.013001277
GBM	3	50149734	intronic	Alu	RBM5	1.66 [ 1.35 , 2.05 ]	0.013010711
LGG	10	3111825	intronic	Alu	PFKP	0.57 [ 0.44 , 0.75 ]	0.013103158
UCEC	19	39981335	UTR3	Non-Alu	TIMM50	1.54 [ 1.26 , 1.88 ]	0.013179488
LGG	1	1338720	intronic	Alu	MRPL20	1.23 [ 1.11 , 1.35 ]	0.01333246
LGG	5	134236278	UTR3	Alu	TXNDC15	1.45 [ 1.22 , 1.72 ]	0.013653535
UCEC	1	6283300	UTR3	Alu	ICMT	1.61 [ 1.29 , 2.01 ]	0.013654087
UCEC	4	17804740	UTR3	Alu	DCAF16	2.04 [ 1.47 , 2.84 ]	0.013654087
LGG	6	160101733	intronic	Alu	SOD2	1.43 [ 1.20 , 1.71 ]	0.013904018
HNSC	2	10074940	downstream	Alu	TAF1B	1.41 [ 1.21 , 1.65 ]	0.014057343
KIRC	14	35495196	intronic	Alu	SRP54	1.39 [ 1.20 , 1.61 ]	0.014120441
KIRC	16	8956024	intronic	Alu	CARHSP1	1.34 [ 1.17 , 1.52 ]	0.014120441
KIRC	19	13054121	intronic	Alu	CALR	1.43 [ 1.22 , 1.68 ]	0.014120441
KIRC	1	109945439	intronic	Alu	PSMA5	1.44 [ 1.22 , 1.69 ]	0.014231446
KIRC	9	131093005	intronic	Alu	COQ4	1.38 [ 1.19 , 1.60 ]	0.014231446
UCEC	17	78294732	UTR3	Alu	RNF213	1.56 [ 1.27 , 1.91 ]	0.014450031
UCEC	19	40538503	UTR3	Alu	ZNF780B	1.89 [ 1.40 , 2.54 ]	0.014450031
UCEC	20	35521023	UTR3	Alu	SAMHD1	1.75 [ 1.35 , 2.27 ]	0.014450031
UCEC	4	73923541	UTR3	Alu	COX18	1.89 [ 1.41 , 2.55 ]	0.014450031
UCEC	19	58638753	UTR3	Alu	ZNF329	1.86 [ 1.39 , 2.49 ]	0.014472209
UCEC	6	52358441	UTR3	Alu	EFHC1	1.53 [ 1.25 , 1.87 ]	0.014472209
LGG	1	1418411	intronic	Alu	ATAD3B	1.31 [ 1.15 , 1.50 ]	0.014604089
LGG	1	84415213	intronic	Alu	TTLL7	1.30 [ 1.14 , 1.47 ]	0.014608737
LGG	12	51324313	UTR3	Alu	METTL7A	1.44 [ 1.22 , 1.71 ]	0.014806093
LGG	2	128951941	UTR3	Alu	UGGT1	1.45 [ 1.22 , 1.72 ]	0.014806093
LGG	2	128952084	UTR3	Alu	UGGT1	1.36 [ 1.18 , 1.56 ]	0.014806093
HNSC	19	42374191	intronic	Alu	RPS19	1.42 [ 1.22 , 1.65 ]	0.014913582
LGG	18	65174329	UTR3	Alu	DSEL	1.34 [ 1.17 , 1.54 ]	0.015272063
LGG	6	74303543	UTR3	Alu	SLC17A5	1.34 [ 1.17 , 1.54 ]	0.015272063
LGG	19	36610672	intronic	Alu	TBCB	1.35 [ 1.16 , 1.58 ]	0.01546083
LGG	11	67823393	intronic	Alu	CHKA	1.37 [ 1.17 , 1.60 ]	0.015820394
LGG	11	118878458	intronic	Alu	CCDC84	1.33 [ 1.15 , 1.53 ]	0.015820394
LGG	12	131286776	intronic	Alu	STX2	1.33 [ 1.15 , 1.53 ]	0.015820394
LGG	16	28966989	intronic	Alu	NFATC2IP	1.48 [ 1.22 , 1.81 ]	0.015820394
LGG	20	3199993	intronic	Alu	ITPA	1.43 [ 1.19 , 1.70 ]	0.015820394
LGG	6	160101724	intronic	Alu	SOD2	1.42 [ 1.19 , 1.70 ]	0.015820394
LUSC	11	93468111	downstream	Alu	SNORA40	1.77 [ 1.38 , 2.26 ]	0.015926371
LGG	22	18911956	intronic	Alu	PRODH	1.40 [ 1.18 , 1.65 ]	0.015995865
LGG	1	1419060	intronic	Alu	ATAD3B	1.35 [ 1.16 , 1.57 ]	0.016077065
LGG	8	99055911	intronic	Alu	RPL30	0.71 [ 0.60 , 0.85 ]	0.016077065
LGG	12	53570810	intronic	Alu	CSAD	1.50 [ 1.22 , 1.84 ]	0.016235422
LGG	14	94565860	intronic	Non-Alu	IFI27L1	1.32 [ 1.15 , 1.52 ]	0.016235422
KIRC	14	50051420	intronic	Alu	RPS29	1.28 [ 1.14 , 1.44 ]	0.016509636
LGG	12	51324639	UTR3	Alu	METTL7A	1.41 [ 1.20 , 1.66 ]	0.016874702
LGG	3	49452898	UTR3	Alu	TCTA	0.64 [ 0.52 , 0.79 ]	0.016874702
KIRC	1	235297434	intronic	Alu	RBM34	1.41 [ 1.21 , 1.66 ]	0.017033557
KIRC	12	19302259	intronic	Alu	PLEKHA5	1.28 [ 1.14 , 1.44 ]	0.017033557
KIRC	19	42375096	intronic	Alu	RPS19	1.38 [ 1.19 , 1.60 ]	0.017033557
KIRC	3	172104411	intronic	Alu	FNDC3B	1.33 [ 1.16 , 1.51 ]	0.017033557
KIRC	9	131094136	intronic	Alu	COQ4	1.43 [ 1.21 , 1.70 ]	0.017033557
LGG	16	4806720	intronic	Alu	ZNF500	1.27 [ 1.12 , 1.44 ]	0.017205357
KIRC	6	160107462	intronic	Alu	SOD2	1.37 [ 1.18 , 1.58 ]	0.017266606
KIRC	7	100453654	intronic	Non-Alu	SLC12A9	1.41 [ 1.20 , 1.65 ]	0.017266606
LIHC	19	11257198	downstream	Alu	SPC24	1.79 [ 1.39 , 2.32 ]	0.017309989
LGG	5	134236740	UTR3	Alu	TXNDC15	1.39 [ 1.19 , 1.63 ]	0.01791108
KIRC	1	42648226	intronic	Alu	FOXJ3	1.38 [ 1.19 , 1.61 ]	0.017986664
KIRC	1	109946871	intronic	Alu	PSMA5	1.38 [ 1.18 , 1.60 ]	0.017986664
KIRC	1	117631005	intronic	Alu	TTF2	1.30 [ 1.15 , 1.47 ]	0.017986664
KIRC	12	54060197	intronic	Alu	ATP5G2	1.33 [ 1.16 , 1.52 ]	0.017986664
KIRC	19	5595875	intronic	Non-Alu	SAFB2	1.42 [ 1.20 , 1.67 ]	0.017986664
KIRC	7	48143653	intronic	Alu	UPP1	1.51 [ 1.24 , 1.84 ]	0.017986664
KIRC	X	48934944	intronic	Non-Alu	WDR45	1.33 [ 1.16 , 1.52 ]	0.017986664
LGG	X	123046680	UTR3	Alu	XIAP	1.43 [ 1.20 , 1.69 ]	0.018034989
LGG	17	79527676	intronic	Alu	NPLOC4	1.35 [ 1.16 , 1.57 ]	0.018344488
UCEC	18	47919601	UTR3	Alu	SKA1	1.57 [ 1.27 , 1.96 ]	0.018645191
UCEC	19	18477464	UTR3	Alu	PGPEP1	1.50 [ 1.23 , 1.82 ]	0.018645191
UCEC	X	77083981	UTR3	Alu	MAGT1	1.93 [ 1.41 , 2.65 ]	0.018645191
LUSC	11	93468111	downstream	Alu	TAF1D	1.75 [ 1.36 , 2.24 ]	0.018678502
UCEC	1	1251844	intronic	Alu	CPSF3L	1.57 [ 1.23 , 2.01 ]	0.018750012
UCEC	1	1251914	intronic	Alu	CPSF3L	1.56 [ 1.23 , 1.99 ]	0.018750012
UCEC	1	1252510	intronic	Alu	CPSF3L	1.47 [ 1.19 , 1.82 ]	0.018750012
UCEC	11	61135837	intronic	Alu	TMEM138	1.47 [ 1.19 , 1.82 ]	0.018750012
UCEC	5	140063373	intronic	Alu	HARS	1.44 [ 1.18 , 1.75 ]	0.018750012
UCEC	X	153740725	intronic	Alu	FAM3A	1.53 [ 1.21 , 1.93 ]	0.018750012
UCEC	17	78294183	UTR3	Alu	RNF213	1.51 [ 1.24 , 1.85 ]	0.019308068
UCEC	17	78294270	UTR3	Alu	RNF213	1.50 [ 1.23 , 1.82 ]	0.019308068
UCEC	2	224620905	UTR3	Alu	AP1S3	1.68 [ 1.31 , 2.17 ]	0.019308068
UCEC	10	65005469	intronic	Alu	JMJD1C	1.58 [ 1.22 , 2.04 ]	0.019579391
UCEC	2	85837286	intronic	Alu	C2orf68	1.45 [ 1.18 , 1.79 ]	0.019579391
KIRC	7	81630031	intronic	Alu	CACNA2D1	1.32 [ 1.16 , 1.51 ]	0.019958602
PRAD	8	144672910	splicing	Alu	EEF1D	2.15 [ 1.29 , 3.59 ]	0.020036474
UCEC	11	31453309	UTR3	Alu	DNAJC24	1.46 [ 1.22 , 1.76 ]	0.020085728
UCEC	9	116077033	downstream	Alu	WDR31	1.65 [ 1.28 , 2.14 ]	0.02022655
UCEC	16	9204662	intronic	Alu	C16orf72	1.65 [ 1.24 , 2.19 ]	0.020277933
UCEC	20	33997161	intronic	Alu	UQCC	1.72 [ 1.26 , 2.33 ]	0.020277933
KIRC	10	70518855	intronic	Non-Alu	CCAR1	1.29 [ 1.14 , 1.45 ]	0.02039202
KIRC	17	3624473	intronic	Alu	ITGAE	1.30 [ 1.15 , 1.47 ]	0.02039202
KIRC	19	54679916	intronic	Alu	MBOAT7	1.26 [ 1.13 , 1.41 ]	0.02039202
LGG	8	99055493	intronic	Alu	RPL30	0.70 [ 0.59 , 0.84 ]	0.020612299
UCEC	2	216808502	UTR3	Alu	MREG	1.55 [ 1.25 , 1.92 ]	0.021276349
LGG	7	56143347	intronic	Alu	SUMF2	1.45 [ 1.19 , 1.75 ]	0.021394958
UCEC	22	19429196	Nonsynonymous	Alu	C22orf39	1.48 [ 1.17 , 1.88 ]	0.021501458
UCEC	6	160100882	intronic	Alu	SOD2	1.70 [ 1.26 , 2.30 ]	0.021548467
KIRC	11	18428410	intronic	Alu	LDHA	1.36 [ 1.17 , 1.57 ]	0.021963009
KIRC	20	32662416	intronic	Non-Alu	RALY	1.31 [ 1.15 , 1.48 ]	0.021963009
LGG	5	138620217	intronic	Alu	MATR3	1.36 [ 1.16 , 1.59 ]	0.022080034
LGG	18	65174343	UTR3	Alu	DSEL	1.36 [ 1.17 , 1.58 ]	0.022635664
LGG	19	46914196	UTR3	Alu	CCDC8	1.32 [ 1.15 , 1.50 ]	0.022635664
LGG	X	24095286	UTR3	Alu	EIF2S3	0.65 [ 0.53 , 0.80 ]	0.022635664
LGG	9	130993754	intronic	Alu	DNM1	1.27 [ 1.12 , 1.45 ]	0.02370157
KIRC	14	62212746	intronic	Alu	HIF1A	1.36 [ 1.17 , 1.58 ]	0.023921072
KIRC	18	60836982	intronic	Alu	BCL2	1.27 [ 1.13 , 1.42 ]	0.023921072
KIRC	19	6708259	intronic	Alu	C3	1.41 [ 1.19 , 1.67 ]	0.023921072
KIRC	19	6709337	intronic	Alu	C3	1.33 [ 1.16 , 1.53 ]	0.023921072
KIRC	19	11561140	intronic	Alu	PRKCSH	1.52 [ 1.24 , 1.86 ]	0.023921072
KIRC	22	41349179	intronic	Alu	RBX1	1.29 [ 1.14 , 1.46 ]	0.024146358
KIRC	7	135417224	intronic	Alu	FAM180A	1.25 [ 1.12 , 1.39 ]	0.024146358
LGG	1	31343383	UTR3	Non-Alu	SDC3	0.63 [ 0.50 , 0.79 ]	0.024381912
LGG	18	65174489	UTR3	Alu	DSEL	1.39 [ 1.18 , 1.63 ]	0.024381912
LGG	19	53207382	UTR3	Alu	ZNF611	1.42 [ 1.19 , 1.68 ]	0.024381912
LGG	20	35520947	UTR3	Alu	SAMHD1	1.33 [ 1.16 , 1.52 ]	0.024381912
LGG	3	10192694	UTR3	Alu	VHL	1.43 [ 1.20 , 1.71 ]	0.024381912
LGG	6	105548142	UTR3	Alu	BVES	1.31 [ 1.15 , 1.50 ]	0.024381912
UCEC	1	204524488	UTR3	Alu	MDM4	1.68 [ 1.30 , 2.16 ]	0.02452784
UCEC	20	18468551	UTR3	Alu	RBBP9	1.58 [ 1.26 , 1.99 ]	0.02452784
UCEC	3	10193358	UTR3	Non-Alu	VHL	1.74 [ 1.32 , 2.30 ]	0.02452784
UCEC	X	54589234	UTR3	Alu	GNL3L	1.64 [ 1.28 , 2.09 ]	0.02452784
LGG	17	9457575	intronic	Alu	STX8	1.25 [ 1.11 , 1.41 ]	0.024528907
UCEC	20	3849937	UTR3	Alu	MAVS	1.68 [ 1.30 , 2.17 ]	0.024987143
UCEC	22	24084271	UTR3	Alu	ZNF70	1.65 [ 1.29 , 2.12 ]	0.025168382
CRC	16	10625356	UTR3	Alu	EMP2	2.27 [ 1.61 , 3.22 ]	0.025340172
LGG	9	130990715	intronic	Alu	DNM1	1.30 [ 1.13 , 1.50 ]	0.025628381
LGG	X	24095320	UTR3	Alu	EIF2S3	0.65 [ 0.53 , 0.81 ]	0.025700678
KIRC	20	18469142	UTR3	Alu	RBBP9	0.60 [ 0.49 , 0.75 ]	0.025801452
KIRC	9	72969345	UTR3	Alu	SMC5	1.44 [ 1.23 , 1.69 ]	0.025801452
LGG	12	51325428	UTR3	Alu	METTL7A	1.42 [ 1.19 , 1.68 ]	0.025889292
LGG	19	18982225	intronic	Alu	GDF1	1.29 [ 1.13 , 1.48 ]	0.026020262
LGG	7	86791535	intronic	Alu	DMTF1	1.36 [ 1.15 , 1.60 ]	0.026020262
LGG	7	56142767	intronic	Alu	SUMF2	1.36 [ 1.15 , 1.59 ]	0.026206382
BLCA	3	45722434	ncRNA	Alu	LIMD1	0.65 [ 0.53 , 0.80 ]	0.026330395
LGG	12	133347502	UTR3	Alu	GOLGA3	1.47 [ 1.22 , 1.78 ]	0.026699531
KIRC	1	228332089	intronic	Non-Alu	GUK1	1.33 [ 1.15 , 1.53 ]	0.026702003
KIRC	16	57217512	intronic	Alu	FAM192A	1.41 [ 1.19 , 1.66 ]	0.026702003
KIRC	5	174956253	downstream	Alu	SFXN1	1.39 [ 1.20 , 1.61 ]	0.02681734
LGG	1	1253455	intronic	Alu	CPSF3L	1.42 [ 1.17 , 1.70 ]	0.026916963
LGG	19	36610512	intronic	Alu	TBCB	1.31 [ 1.14 , 1.52 ]	0.026916963
LGG	8	99055914	intronic	Alu	RPL30	0.73 [ 0.62 , 0.87 ]	0.026916963
LGG	5	134236617	UTR3	Alu	TXNDC15	1.40 [ 1.19 , 1.66 ]	0.027111317
LGG	10	104236039	UTR3	Alu	TMEM180	0.67 [ 0.55 , 0.82 ]	0.027115136
LGG	2	204168687	UTR3	Alu	CYP20A1	1.38 [ 1.18 , 1.62 ]	0.027115136
LGG	2	9559024	intronic	Alu	ITGB1BP1	1.29 [ 1.12 , 1.48 ]	0.02729981
LGG	5	63629182	intronic	Alu	RNF180	1.30 [ 1.13 , 1.50 ]	0.02737904
KIRC	14	62209523	intronic	Alu	HIF1A	1.28 [ 1.13 , 1.45 ]	0.027431305
KIRC	4	48858566	intronic	Alu	OCIAD1	1.39 [ 1.18 , 1.64 ]	0.027431305
KIRC	11	47502521	intronic	Alu	CELF1	1.31 [ 1.15 , 1.50 ]	0.027546927
KIRC	20	33128019	intronic	Non-Alu	DYNLRB1	1.33 [ 1.15 , 1.53 ]	0.027546927
UCEC	4	2841436	UTR3	Alu	SH3BP2	1.74 [ 1.32 , 2.30 ]	0.027684745
UCEC	2	85837797	intronic	Alu	C2orf68	1.43 [ 1.16 , 1.75 ]	0.027755987
LIHC	19	11257197	downstream	Alu	SPC24	1.74 [ 1.33 , 2.28 ]	0.027828344
UCEC	3	129102066	ncRNA	Alu	RPL32P3	1.37 [ 1.16 , 1.61 ]	0.027890921
LGG	4	17802979	UTR3	Alu	DCAF16	1.43 [ 1.20 , 1.71 ]	0.027897812
LGG	12	51324322	UTR3	Alu	METTL7A	1.40 [ 1.18 , 1.65 ]	0.027916915
LGG	7	148766960	UTR3	Alu	ZNF786	1.26 [ 1.12 , 1.42 ]	0.027996881
LGG	22	44343119	UTR3	Alu	PNPLA3	1.41 [ 1.19 , 1.68 ]	0.028123956
LGG	22	44343118	UTR3	Alu	PNPLA3	1.45 [ 1.20 , 1.74 ]	0.02812401
LGG	1	233194550	intronic	Alu	PCNXL2	1.30 [ 1.13 , 1.51 ]	0.02834229
LGG	7	121687836	intronic	Alu	PTPRZ1	0.68 [ 0.56 , 0.84 ]	0.02834229
UCEC	10	75009585	ncRNA	Alu	MRPS16	1.88 [ 1.34 , 2.63 ]	0.028714205
UCEC	2	86250106	ncRNA	Alu	LOC90784	1.52 [ 1.22 , 1.89 ]	0.028714205
KIRC	21	44264028	intronic	Alu	WDR4	1.31 [ 1.15 , 1.51 ]	0.028811329
KIRC	19	6586644	intronic	Alu	CD70	1.35 [ 1.16 , 1.57 ]	0.028812809
KIRC	11	18428418	intronic	Alu	LDHA	1.35 [ 1.16 , 1.56 ]	0.02952918
KIRC	19	54708095	intronic	Alu	RPS9	1.35 [ 1.16 , 1.57 ]	0.02952918
KIRC	17	26935440	ncRNA	Alu	SGK494	1.39 [ 1.17 , 1.64 ]	0.029539904
KIRC	7	128299350	ncRNA	Alu	FLJ45340	1.29 [ 1.13 , 1.47 ]	0.029539904
KIRC	7	7675971	downstream	Alu	RPA3	0.61 [ 0.49 , 0.77 ]	0.029940693
KIRC	X	16781311	downstream	Alu	SYAP1	0.51 [ 0.38 , 0.70 ]	0.029940693
UCEC	16	22296891	UTR3	Alu	EEF2K	1.83 [ 1.35 , 2.48 ]	0.030242185
LGG	9	131089893	intronic	Alu	COQ4	1.37 [ 1.15 , 1.62 ]	0.030530985
UCEC	7	4809210	UTR3	Alu	FOXK1	1.70 [ 1.30 , 2.23 ]	0.030531932
LGG	11	61567758	UTR3	Alu	FADS1	0.65 [ 0.53 , 0.81 ]	0.030673494
LGG	16	23476526	UTR3	Alu	GGA2	1.37 [ 1.17 , 1.60 ]	0.030673494
UCEC	12	72096318	UTR3	Alu	TMEM19	1.42 [ 1.19 , 1.70 ]	0.030700963
UCEC	3	57306901	UTR3	Alu	APPL1	1.66 [ 1.28 , 2.14 ]	0.030700963
LGG	2	219391775	intronic	Alu	USP37	1.34 [ 1.14 , 1.57 ]	0.030836585
LGG	7	23297029	intronic	Alu	GPNMB	1.27 [ 1.12 , 1.46 ]	0.030836585
LGG	14	104147861	intronic	Alu	KLC1	1.35 [ 1.15 , 1.59 ]	0.031069938
LGG	X	123046758	UTR3	Alu	XIAP	1.43 [ 1.19 , 1.71 ]	0.031178568
UCEC	11	8707943	UTR3	Alu	RPL27A	1.50 [ 1.22 , 1.86 ]	0.031223131
UCEC	11	61569477	UTR3	Alu	FADS1	1.59 [ 1.25 , 2.03 ]	0.031223131
UCEC	16	30592524	UTR3	Alu	ZNF785	1.56 [ 1.24 , 1.96 ]	0.031223131
UCEC	16	72058757	UTR3	Alu	DHODH	1.48 [ 1.21 , 1.80 ]	0.031223131
UCEC	17	78294774	UTR3	Alu	RNF213	1.50 [ 1.22 , 1.85 ]	0.031223131
UCEC	19	53206703	UTR3	Alu	ZNF611	1.65 [ 1.27 , 2.13 ]	0.031223131
UCEC	1	9788137	UTR3	Alu	PIK3CD	1.48 [ 1.21 , 1.81 ]	0.031438646
UCEC	18	56996942	UTR3	Non-Alu	LMAN1	1.57 [ 1.25 , 1.99 ]	0.031438646
KIRC	10	3117974	intronic	Alu	PFKP	1.33 [ 1.15 , 1.53 ]	0.032380883
UCEC	10	15118534	UTR3	Alu	ACBD7	1.44 [ 1.19 , 1.74 ]	0.032418955
UCEC	1	1252180	intronic	Alu	CPSF3L	1.70 [ 1.24 , 2.32 ]	0.032729485
UCEC	2	30830154	intronic	Alu	LCLAT1	1.35 [ 1.13 , 1.62 ]	0.032729485
LGG	6	160100944	intronic	Alu	SOD2	1.30 [ 1.13 , 1.50 ]	0.033041225
CESC	17	42877083	UTR3	Alu	GJC1	1.83 [ 1.43 , 2.35 ]	0.033097489
LGG	16	28968002	intronic	Alu	NFATC2IP	1.35 [ 1.15 , 1.60 ]	0.033250032
LGG	12	51324122	UTR3	Alu	METTL7A	1.42 [ 1.19 , 1.69 ]	0.033627873
UCEC	11	769349	UTR3	Alu	PDDC1	1.61 [ 1.25 , 2.06 ]	0.033749614
UCEC	20	3850283	UTR3	Alu	MAVS	1.60 [ 1.25 , 2.05 ]	0.033749614
UCEC	4	17804872	UTR3	Alu	DCAF16	1.68 [ 1.28 , 2.21 ]	0.033749614
KIRC	11	77779648	ncRNA	Alu	NDUFC2	1.40 [ 1.17 , 1.67 ]	0.034055495
LGG	X	123046757	UTR3	Alu	XIAP	1.45 [ 1.20 , 1.75 ]	0.034187894
LGG	6	160101811	intronic	Alu	SOD2	1.32 [ 1.13 , 1.53 ]	0.034193153
KIRC	14	62209524	intronic	Alu	HIF1A	1.28 [ 1.13 , 1.46 ]	0.0346572
LGG	6	105546864	UTR3	Alu	BVES	1.41 [ 1.18 , 1.67 ]	0.034887469
LGG	19	16799689	UTR3	Alu	TMEM38A	1.37 [ 1.17 , 1.61 ]	0.03553003
LGG	19	18994259	intronic	Alu	GDF1	1.30 [ 1.12 , 1.50 ]	0.035901282
KIRC	11	47502450	intronic	Alu	CELF1	1.20 [ 1.09 , 1.32 ]	0.035919607
KIRC	1	45242861	intronic	Alu	RPS8	1.42 [ 1.19 , 1.70 ]	0.035998597
KIRC	12	57059493	intronic	Alu	PTGES3	1.33 [ 1.15 , 1.54 ]	0.035998597
KIRC	19	42375205	intronic	Alu	RPS19	1.35 [ 1.16 , 1.57 ]	0.035998597
LGG	9	131089903	intronic	Alu	COQ4	1.34 [ 1.14 , 1.58 ]	0.036171958
KIRC	19	11149642	intronic	Alu	SMARCA4	1.25 [ 1.12 , 1.40 ]	0.036683592
LGG	15	42859922	UTR3	Alu	HAUS2	1.43 [ 1.19 , 1.72 ]	0.037070504
UCEC	2	85837798	intronic	Alu	C2orf68	1.43 [ 1.15 , 1.78 ]	0.037296748
KIRC	1	45242676	intronic	Non-Alu	RPS8	1.29 [ 1.13 , 1.47 ]	0.037297962
LGG	20	48559919	intronic	Alu	RNF114	1.32 [ 1.13 , 1.55 ]	0.037386061
LGG	9	131092532	intronic	Alu	COQ4	1.35 [ 1.14 , 1.60 ]	0.037386061
UCEC	17	1684433	UTR3	Alu	SMYD4	1.51 [ 1.22 , 1.88 ]	0.038556006
KIRC	17	3624351	intronic	Alu	ITGAE	1.33 [ 1.15 , 1.54 ]	0.038751899
KIRC	5	139916460	intronic	Alu	ANKHD1	1.25 [ 1.11 , 1.40 ]	0.03885103
LIHC	17	80441127	Nonsynonymous	Alu	NARF	1.63 [ 1.24 , 2.14 ]	0.038966184
UCEC	14	75203095	UTR3	Alu	FCF1	1.68 [ 1.28 , 2.22 ]	0.039037565
LGG	6	160100931	intronic	Alu	SOD2	1.40 [ 1.16 , 1.69 ]	0.039192621
LUSC	6	43585997	UTR3	Alu	POLH	2.28 [ 1.58 , 3.28 ]	0.039312316
KIRC	1	150704654	UTR3	Alu	CTSS	0.65 [ 0.53 , 0.79 ]	0.040790957
KIRC	14	74165409	UTR3	Alu	DNAL1	0.45 [ 0.32 , 0.65 ]	0.040790957
UCEC	1	6282770	UTR3	Non-Alu	ICMT	1.55 [ 1.23 , 1.95 ]	0.040918008
LGG	1	17409516	intronic	Alu	PADI2	1.19 [ 1.08 , 1.32 ]	0.041803046
UCEC	17	8272040	UTR3	Alu	KRBA2	1.51 [ 1.21 , 1.89 ]	0.04220352
LGG	5	134236635	UTR3	Alu	TXNDC15	1.38 [ 1.17 , 1.64 ]	0.042381356
LGG	1	84415108	intronic	Alu	TTLL7	1.23 [ 1.10 , 1.39 ]	0.042490583
LGG	19	11560921	intronic	Alu	PRKCSH	1.34 [ 1.14 , 1.59 ]	0.042490583
LGG	2	39220529	intronic	Alu	SOS1	1.30 [ 1.12 , 1.51 ]	0.042490583
UCEC	2	224620839	UTR3	Alu	AP1S3	1.63 [ 1.25 , 2.11 ]	0.043396089
UCEC	4	73922981	UTR3	Alu	COX18	2.01 [ 1.38 , 2.92 ]	0.043565291
UCEC	1	1252070	intronic	Alu	CPSF3L	1.45 [ 1.15 , 1.82 ]	0.044519262
UCEC	19	50788334	intronic	Alu	MYH14	1.36 [ 1.12 , 1.64 ]	0.044519262
KIRC	9	131392267	intronic	Non-Alu	SPTAN1	1.33 [ 1.15 , 1.54 ]	0.044969848
KIRC	12	53690903	intronic	Non-Alu	PFDN5	1.39 [ 1.17 , 1.65 ]	0.045801176
KIRC	12	125266576	intronic	Alu	SCARB1	1.28 [ 1.13 , 1.46 ]	0.045801176
KIRC	19	39124227	intronic	Alu	EIF3K	1.22 [ 1.10 , 1.35 ]	0.045801176
KIRC	7	44873177	intronic	Alu	H2AFV	0.66 [ 0.53 , 0.82 ]	0.045801176
KIRC	7	157176776	intronic	Non-Alu	DNAJB6	1.31 [ 1.14 , 1.51 ]	0.045801176
UCEC	17	78294775	UTR3	Alu	RNF213	1.51 [ 1.21 , 1.88 ]	0.046287025
UCEC	1	1252652	intronic	Alu	CPSF3L	1.38 [ 1.13 , 1.70 ]	0.046483514
LGG	7	44870547	intronic	Alu	H2AFV	1.36 [ 1.14 , 1.62 ]	0.046906961
LGG	5	179267229	intronic	Alu	C5orf45	1.27 [ 1.11 , 1.46 ]	0.046953004
LGG	6	160100856	intronic	Alu	SOD2	1.31 [ 1.12 , 1.52 ]	0.046953004
LGG	3	10194426	UTR3	Alu	VHL	1.35 [ 1.15 , 1.57 ]	0.047078109
UCEC	19	21561615	ncRNA	Alu	ZNF738	1.58 [ 1.22 , 2.04 ]	0.048305491
LGG	2	160179537	intronic	Alu	BAZ2B	1.34 [ 1.13 , 1.58 ]	0.048399156
KIRC	11	18427715	intronic	Alu	LDHA	1.30 [ 1.13 , 1.49 ]	0.048651785
KIRC	12	8076196	intronic	Alu	SLC2A3	1.34 [ 1.15 , 1.56 ]	0.048651785
KIRC	12	133314516	intronic	Alu	ANKLE2	1.34 [ 1.15 , 1.57 ]	0.048651785
KIRC	9	96210733	intronic	Alu	FAM120AOS	1.22 [ 1.10 , 1.35 ]	0.048651785
LGG	12	41371843	intronic	Alu	CNTN1	0.61 [ 0.45 , 0.81 ]	0.049023591
UCEC	19	36829000	UTR3	Alu	ZFP14	1.51 [ 1.21 , 1.89 ]	0.049131451
UCEC	4	73923472	UTR3	Alu	COX18	1.65 [ 1.26 , 2.16 ]	0.049131451
LGG	5	130537265	UTR3	Alu	LYRM7	1.34 [ 1.15 , 1.57 ]	0.049171582
LGG	7	25159065	UTR3	Alu	CYCS	1.41 [ 1.18 , 1.69 ]	0.049171582
LGG	X	24096340	UTR3	Alu	EIF2S3	0.64 [ 0.51 , 0.81 ]	0.049171582
KIRC	12	98996017	downstream	Alu	SLC25A3	0.57 [ 0.43 , 0.75 ]	0.049596415
LGG	8	56981954	intronic	Alu	RPS20	1.35 [ 1.13 , 1.60 ]	0.049808785
