# Supplementary material for: RNA editing affects cis‐regulatory elements and predicts adverse cancer survival
Source: Cancer Med. 2021 Jul 28;10(17):6114–27. doi: 10.1002/cam4.4146 (PMC8419749; doi:10.1002/cam4.4146)
Supplement: Supplementary file 3 — Table S3 [file CAM4-10-6114-s005.csv]

Supplementary Table 3. Complete results from survival analysis on intergenic RNA editing
Cancer	Chromosome	Position	Region	Repetive	Closest Gene	HR[95% CI]	Adjusted P
LGG	12	101021192	intergenic	Alu	GAS2L3(dist=2507),ANO4(dist=167182)	1.69[1.47, 1.93]	3.80E-14
LGG	15	52206690	intergenic	Alu	TMOD3(dist=2359),LEO1(dist=23532)	1.42[1.28, 1.57]	1.19E-11
LGG	12	101021238	intergenic	Alu	GAS2L3(dist=2553),ANO4(dist=167136)	1.45[1.29, 1.64]	9.17E-10
LGG	6	26096636	intergenic	Alu	HFE(dist=1167),HIST1H4C(dist=7540)	1.53[1.33, 1.76]	3.38E-09
LGG	10	104586754	intergenic	Alu	WBP1L(dist=10733),CYP17A1(dist=3534)	0.54[0.44, 0.66]	4.07E-09
LGG	6	26096623	intergenic	Alu	HFE(dist=1154),HIST1H4C(dist=7553)	1.42[1.26, 1.59]	4.38E-09
LGG	1	11783001	intergenic	Alu	DRAXIN(dist=2665),AGTRAP(dist=13141)	1.54[1.32, 1.79]	1.59E-08
LGG	12	49747350	intergenic	Alu	DNAJC22(dist=1665),SPATS2(dist=13338)	1.51[1.31, 1.75]	2.92E-08
LGG	12	101021194	intergenic	Alu	GAS2L3(dist=2509),ANO4(dist=167180)	1.36[1.22, 1.52]	4.89E-08
LGG	1	11782984	intergenic	Alu	DRAXIN(dist=2648),AGTRAP(dist=13158)	1.39[1.24, 1.57]	5.46E-08
LGG	15	52206089	intergenic	Alu	TMOD3(dist=1758),LEO1(dist=24133)	1.58[1.34, 1.86]	5.84E-08
KIRC	19	58825665	intergenic	Non-Alu	ZNF8(dist=18411),ZSCAN22(dist=12720)	1.48[1.28, 1.70]	6.98E-08
LGG	12	27187635	intergenic	Alu	MED21(dist=4029),C12orf71(dist=46355)	1.54[1.32, 1.81]	7.54E-08
LGG	7	39621233	intergenic	Alu	YAE1D1(dist=8753),LOC646999(dist=27853)	1.31[1.19, 1.44]	7.71E-08
LGG	1	11783830	intergenic	Alu	DRAXIN(dist=3494),AGTRAP(dist=12312)	1.42[1.25, 1.62]	1.25E-07
LGG	6	26096624	intergenic	Alu	HFE(dist=1155),HIST1H4C(dist=7552)	1.40[1.23, 1.60]	2.39E-07
LGG	1	11783680	intergenic	Alu	DRAXIN(dist=3344),AGTRAP(dist=12462)	1.34[1.20, 1.50]	2.54E-07
KIRC	20	5981218	intergenic	Alu	MCM8(dist=5387),CRLS1(dist=5521)	1.46[1.26, 1.68]	2.74E-07
LGG	19	28300883	intergenic	Non-Alu	LINC00662(dist=16035),LINC00906(dist=1155155)	1.48[1.27, 1.72]	4.02E-07
HNSC	14	75204424	intergenic	Alu	FCF1(dist=1034),YLPM1(dist=25645)	1.39[1.22, 1.58]	5.66E-07
LGG	19	17524028	intergenic	Alu	BST2(dist=7644),MVB12A(dist=6884)	1.42[1.24, 1.63]	6.85E-07
LGG	10	104581022	intergenic	Alu	WBP1L(dist=5001),CYP17A1(dist=9266)	0.55[0.44, 0.70]	6.93E-07
LGG	1	11785226	intergenic	Alu	DRAXIN(dist=4890),AGTRAP(dist=10916)	1.44[1.25, 1.66]	7.36E-07
LGG	12	113828959	intergenic	Non-Alu	PLBD2(dist=1501),SDS(dist=1292)	1.50[1.28, 1.77]	1.02E-06
LGG	12	49747289	intergenic	Alu	DNAJC22(dist=1604),SPATS2(dist=13399)	1.41[1.23, 1.62]	1.27E-06
LGG	11	76736712	intergenic	Alu	ACER3(dist=1862),B3GNT6(dist=8673)	1.50[1.27, 1.76]	1.29E-06
LGG	7	39620051	intergenic	Non-Alu	YAE1D1(dist=7571),LOC646999(dist=29035)	1.33[1.18, 1.50]	2.33E-06
KIRC	7	66180810	intergenic	Alu	KCTD7(dist=72594),RABGEF1(dist=24833)	1.42[1.23, 1.64]	2.43E-06
LGG	19	17525617	intergenic	Alu	BST2(dist=9233),MVB12A(dist=5295)	1.39[1.21, 1.59]	2.48E-06
LGG	17	71171495	intergenic	Alu	SSTR2(dist=3433),COG1(dist=17678)	0.57[0.45, 0.72]	2.54E-06
GBM	10	96372505	intergenic	Alu	HELLS(dist=10649),CYP2C18(dist=70746)	1.56[1.30, 1.88]	2.56E-06
KIRC	20	5981149	intergenic	Alu	MCM8(dist=5318),CRLS1(dist=5590)	1.30[1.17, 1.46]	3.20E-06
KIRP	19	17525743	intergenic	Alu	BST2(dist=9359),MVB12A(dist=5169)	2.08[1.53, 2.84]	3.30E-06
UCEC	1	168220363	intergenic	Alu	ANKRD36BP1(dist=3695),TBX19(dist=29915)	1.65[1.33, 2.03]	3.52E-06
LIHC	19	53998686	intergenic	Alu	ZNF813(dist=1140),ZNF331(dist=25491)	1.75[1.38, 2.22]	3.60E-06
LGG	12	27187636	intergenic	Alu	MED21(dist=4030),C12orf71(dist=46354)	1.46[1.24, 1.71]	3.76E-06
LGG	19	17525851	intergenic	Alu	BST2(dist=9467),MVB12A(dist=5061)	1.44[1.24, 1.69]	3.98E-06
LGG	15	52206699	intergenic	Alu	TMOD3(dist=2368),LEO1(dist=23523)	1.34[1.18, 1.51]	4.07E-06
LGG	19	17525742	intergenic	Alu	BST2(dist=9358),MVB12A(dist=5170)	1.38[1.20, 1.59]	5.14E-06
LGG	10	96372572	intergenic	Alu	HELLS(dist=10716),CYP2C18(dist=70679)	1.38[1.20, 1.59]	5.57E-06
LGG	19	53067102	intergenic	Alu	ZNF808(dist=7799),ZNF701(dist=6424)	1.46[1.24, 1.72]	5.77E-06
KIRC	3	195430392	intergenic	Alu	MIR570(dist=4024),MUC20(dist=17361)	1.27[1.14, 1.40]	6.03E-06
LGG	5	69284237	intergenic	Alu	GUSBP3(dist=277965),SERF1A(dist=36835)	1.44[1.23, 1.69]	6.28E-06
LGG	15	52206985	intergenic	Alu	TMOD3(dist=2654),LEO1(dist=23237)	1.30[1.16, 1.46]	6.36E-06
BRCA	11	85996328	intergenic	Alu	EED(dist=6543),C11orf73(dist=16925)	1.39[1.20, 1.60]	6.63E-06
LGG	10	96372427	intergenic	Alu	HELLS(dist=10571),CYP2C18(dist=70824)	1.37[1.20, 1.58]	6.75E-06
LGG	17	71171563	intergenic	Alu	SSTR2(dist=3501),COG1(dist=17610)	0.52[0.39, 0.69]	6.90E-06
KIRC	19	58825668	intergenic	Non-Alu	ZNF8(dist=18414),ZSCAN22(dist=12717)	1.29[1.15, 1.44]	7.39E-06
KIRP	19	17525567	intergenic	Alu	BST2(dist=9183),MVB12A(dist=5345)	2.41[1.64, 3.54]	7.73E-06
KIRC	7	66181401	intergenic	Alu	KCTD7(dist=73185),RABGEF1(dist=24242)	1.32[1.17, 1.50]	8.11E-06
BRCA	19	33318412	intergenic	Alu	TDRD12(dist=36698),SLC7A9(dist=3007)	1.49[1.25, 1.77]	8.40E-06
LGG	12	101020668	intergenic	Alu	GAS2L3(dist=1983),ANO4(dist=167706)	1.33[1.17, 1.50]	9.70E-06
LGG	12	49747356	intergenic	Alu	DNAJC22(dist=1671),SPATS2(dist=13332)	1.40[1.20, 1.62]	9.75E-06
LGG	2	24224776	intergenic	Alu	UBXN2A(dist=1083),MFSD2B(dist=8177)	1.42[1.21, 1.66]	1.16E-05
LGG	12	113828958	intergenic	Non-Alu	PLBD2(dist=1500),SDS(dist=1293)	1.46[1.23, 1.73]	1.20E-05
LGG	12	113828960	intergenic	Non-Alu	PLBD2(dist=1502),SDS(dist=1291)	1.45[1.23, 1.71]	1.20E-05
LGG	15	52206607	intergenic	Alu	TMOD3(dist=2276),LEO1(dist=23615)	1.48[1.24, 1.77]	1.26E-05
LGG	19	53070291	intergenic	Alu	ZNF808(dist=10988),ZNF701(dist=3235)	1.40[1.20, 1.62]	1.26E-05
LGG	12	49747267	intergenic	Alu	DNAJC22(dist=1582),SPATS2(dist=13421)	1.38[1.20, 1.60]	1.28E-05
LGG	2	32535691	intergenic	Alu	YIPF4(dist=4033),BIRC6(dist=46405)	1.41[1.21, 1.64]	1.28E-05
LGG	19	17525878	intergenic	Alu	BST2(dist=9494),MVB12A(dist=5034)	1.38[1.19, 1.59]	1.32E-05
LGG	19	28298734	intergenic	Non-Alu	LINC00662(dist=13886),LINC00906(dist=1157304)	1.48[1.24, 1.76]	1.36E-05
KIRC	1	45283584	intergenic	Alu	BTBD19(dist=3783),PTCH2(dist=1932)	1.45[1.22, 1.71]	1.41E-05
LGG	1	45281505	intergenic	Alu	BTBD19(dist=1704),PTCH2(dist=4011)	1.30[1.15, 1.46]	1.46E-05
LGG	19	19792335	intergenic	Alu	ZNF101(dist=1197),ZNF14(dist=28946)	1.37[1.19, 1.58]	1.52E-05
LGG	1	11782935	intergenic	Alu	DRAXIN(dist=2599),AGTRAP(dist=13207)	1.32[1.17, 1.50]	1.62E-05
KIRC	10	75539049	intergenic	Alu	FUT11(dist=3073),CHCHD1(dist=2759)	0.56[0.43, 0.73]	1.70E-05
LGG	1	11785299	intergenic	Alu	DRAXIN(dist=4963),AGTRAP(dist=10843)	1.45[1.22, 1.72]	1.74E-05
LGG	15	52206130	intergenic	Alu	TMOD3(dist=1799),LEO1(dist=24092)	1.34[1.17, 1.54]	1.74E-05
KIRC	2	32236941	intergenic	Alu	MEMO1(dist=1243),DPY30(dist=12031)	1.47[1.23, 1.75]	1.75E-05
LGG	7	39620061	intergenic	Non-Alu	YAE1D1(dist=7581),LOC646999(dist=29025)	1.33[1.17, 1.52]	1.87E-05
LGG	15	52206015	intergenic	Alu	TMOD3(dist=1684),LEO1(dist=24207)	1.43[1.21, 1.68]	1.92E-05
HNSC	10	96372411	intergenic	Alu	HELLS(dist=10555),CYP2C18(dist=70840)	1.33[1.17, 1.52]	2.02E-05
KIRC	16	14423571	intergenic	Alu	MIR365A(dist=20343),PARN(dist=105986)	1.32[1.16, 1.49]	2.05E-05
LGG	9	34682111	intergenic	Alu	CCL27(dist=19422),CCL19(dist=7456)	1.37[1.19, 1.59]	2.11E-05
LGG	19	19792350	intergenic	Alu	ZNF101(dist=1212),ZNF14(dist=28931)	1.30[1.15, 1.46]	2.12E-05
LGG	9	34682238	intergenic	Alu	CCL27(dist=19549),CCL19(dist=7329)	1.39[1.19, 1.62]	2.20E-05
LGG	1	173829035	intergenic	Alu	DARS2(dist=1353),GAS5-AS1(dist=3351)	1.40[1.20, 1.64]	2.28E-05
LGG	19	50989546	intergenic	Alu	EMC10(dist=2938),JOSD2(dist=19708)	1.40[1.20, 1.63]	2.28E-05
KIRC	19	58814673	intergenic	Alu	ZNF8(dist=7419),ZSCAN22(dist=23712)	1.52[1.25, 1.84]	2.41E-05
LGG	15	52205352	intergenic	Alu	TMOD3(dist=1021),LEO1(dist=24870)	1.38[1.19, 1.61]	2.48E-05
KIRC	20	5981131	intergenic	Alu	MCM8(dist=5300),CRLS1(dist=5608)	1.31[1.15, 1.48]	2.60E-05
LGG	1	11781866	intergenic	Alu	DRAXIN(dist=1530),AGTRAP(dist=14276)	1.28[1.14, 1.44]	2.67E-05
LGG	19	17525743	intergenic	Alu	BST2(dist=9359),MVB12A(dist=5169)	1.33[1.17, 1.52]	2.81E-05
LGG	12	101021276	intergenic	Alu	GAS2L3(dist=2591),ANO4(dist=167098)	1.32[1.16, 1.50]	2.84E-05
LGG	17	71170013	intergenic	Alu	SSTR2(dist=1951),COG1(dist=19160)	0.59[0.46, 0.75]	2.99E-05
KIRC	6	42758136	intergenic	Alu	TBCC(dist=44252),GLTSCR1L(dist=30658)	1.36[1.18, 1.57]	3.17E-05
LGG	20	5978143	intergenic	Alu	MCM8(dist=2312),CRLS1(dist=8596)	1.30[1.15, 1.47]	3.38E-05
LGG	19	44479014	intergenic	Alu	ZNF221(dist=7262),ZNF155(dist=9308)	1.32[1.16, 1.51]	3.60E-05
LGG	1	173828882	intergenic	Alu	DARS2(dist=1200),GAS5-AS1(dist=3504)	1.34[1.17, 1.55]	3.73E-05
LGG	19	17525558	intergenic	Alu	BST2(dist=9174),MVB12A(dist=5354)	1.35[1.17, 1.56]	3.77E-05
LGG	19	37817663	intergenic	Alu	LOC284412(dist=57751),HKR1(dist=7917)	1.33[1.16, 1.53]	3.82E-05
LGG	4	166423380	intergenic	Alu	CPE(dist=3898),TLL1(dist=371030)	0.65[0.53, 0.80]	4.01E-05
LGG	1	45281479	intergenic	Alu	BTBD19(dist=1678),PTCH2(dist=4037)	1.34[1.17, 1.55]	4.06E-05
LGG	19	17525633	intergenic	Alu	BST2(dist=9249),MVB12A(dist=5279)	1.27[1.13, 1.42]	4.14E-05
LGG	2	32535692	intergenic	Alu	YIPF4(dist=4034),BIRC6(dist=46404)	1.45[1.21, 1.74]	4.54E-05
LGG	10	75538103	intergenic	Alu	FUT11(dist=2127),CHCHD1(dist=3705)	0.65[0.53, 0.80]	5.67E-05
LGG	1	11782977	intergenic	Alu	DRAXIN(dist=2641),AGTRAP(dist=13165)	1.30[1.14, 1.47]	6.24E-05
KIRC	16	14423641	intergenic	Alu	MIR365A(dist=20413),PARN(dist=105916)	1.29[1.14, 1.46]	6.26E-05
KIRC	15	52206015	intergenic	Alu	TMOD3(dist=1684),LEO1(dist=24207)	0.63[0.50, 0.79]	6.38E-05
LGG	10	104586788	intergenic	Alu	WBP1L(dist=10767),CYP17A1(dist=3500)	0.62[0.49, 0.78]	6.68E-05
KIRC	3	58308832	intergenic	Alu	RPP14(dist=2912),PXK(dist=9785)	1.33[1.16, 1.53]	6.79E-05
LGG	17	71171708	intergenic	Alu	SSTR2(dist=3646),COG1(dist=17465)	0.61[0.48, 0.78]	6.80E-05
KIRC	8	121065124	intergenic	Alu	DEPTOR(dist=1967),COL14A1(dist=72223)	0.59[0.45, 0.76]	7.01E-05
LGG	17	62467811	intergenic	Alu	MILR1(dist=3051),POLG2(dist=6091)	1.37[1.17, 1.60]	7.14E-05
LGG	1	11783009	intergenic	Alu	DRAXIN(dist=2673),AGTRAP(dist=13133)	1.21[1.10, 1.33]	7.27E-05
KIRC	7	66181508	intergenic	Alu	KCTD7(dist=73292),RABGEF1(dist=24135)	1.38[1.18, 1.62]	7.64E-05
LGG	22	39415891	intergenic	Alu	APOBEC3C(dist=1066),APOBEC3D(dist=1227)	1.37[1.17, 1.61]	7.67E-05
LGG	7	65621886	intergenic	Alu	CRCP(dist=2333),TPST1(dist=48373)	1.32[1.15, 1.52]	8.02E-05
LGG	19	28301479	intergenic	Non-Alu	LINC00662(dist=16631),LINC00906(dist=1154559)	1.41[1.19, 1.67]	8.08E-05
LGG	20	5980741	intergenic	Alu	MCM8(dist=4910),CRLS1(dist=5998)	1.42[1.19, 1.68]	8.29E-05
LGG	19	12743410	intergenic	Alu	ZNF791(dist=2734),MAN2B1(dist=13912)	1.39[1.18, 1.63]	8.30E-05
LGG	15	89023605	intergenic	Alu	MRPS11(dist=1744),DET1(dist=32109)	0.65[0.52, 0.80]	8.80E-05
LGG	19	28301548	intergenic	Non-Alu	LINC00662(dist=16700),LINC00906(dist=1154490)	1.47[1.21, 1.78]	9.06E-05
LGG	7	65620697	intergenic	Alu	CRCP(dist=1144),TPST1(dist=49562)	1.29[1.13, 1.46]	9.12E-05
KIRC	9	35766101	intergenic	Alu	MSMP(dist=11827),NPR2(dist=26305)	1.34[1.16, 1.55]	9.44E-05
LGG	19	17525816	intergenic	Alu	BST2(dist=9432),MVB12A(dist=5096)	1.35[1.16, 1.57]	9.88E-05
LGG	19	50987968	intergenic	Alu	EMC10(dist=1360),JOSD2(dist=21286)	1.40[1.18, 1.67]	9.92E-05
LGG	16	11020498	intergenic	Alu	CIITA(dist=1658),DEXI(dist=2250)	1.27[1.13, 1.43]	0.000100968
LGG	1	11783136	intergenic	Alu	DRAXIN(dist=2800),AGTRAP(dist=13006)	1.25[1.12, 1.41]	0.000103266
KIRC	12	122505631	intergenic	Alu	BCL7A(dist=5681),MLXIP(dist=11021)	1.28[1.13, 1.46]	0.000108835
LGG	22	24969670	intergenic	Alu	SNRPD3(dist=1161),GGT1(dist=10048)	1.42[1.19, 1.70]	0.000109533
KIRC	19	56150723	intergenic	Alu	ZNF784(dist=14782),ZNF580(dist=1669)	1.44[1.20, 1.73]	0.00011234
LGG	19	53070466	intergenic	Alu	ZNF808(dist=11163),ZNF701(dist=3060)	1.43[1.19, 1.71]	0.000112901
LGG	19	37815868	intergenic	Alu	LOC284412(dist=55956),HKR1(dist=9712)	1.41[1.18, 1.67]	0.000115821
LGG	16	11020459	intergenic	Alu	CIITA(dist=1619),DEXI(dist=2289)	1.20[1.09, 1.31]	0.000120389
LGG	19	17525567	intergenic	Alu	BST2(dist=9183),MVB12A(dist=5345)	1.31[1.14, 1.50]	0.00012209
LGG	19	17525449	intergenic	Alu	BST2(dist=9065),MVB12A(dist=5463)	1.32[1.14, 1.52]	0.000124422
LGG	17	71170121	intergenic	Alu	SSTR2(dist=2059),COG1(dist=19052)	0.60[0.46, 0.78]	0.000128543
LGG	17	71170148	intergenic	Alu	SSTR2(dist=2086),COG1(dist=19025)	0.61[0.48, 0.79]	0.000130785
LGG	10	82194768	intergenic	Alu	FAM213A(dist=2015),TSPAN14(dist=19270)	0.65[0.52, 0.81]	0.000134792
LGG	17	71171614	intergenic	Alu	SSTR2(dist=3552),COG1(dist=17559)	0.57[0.43, 0.76]	0.000135863
LGG	15	52206063	intergenic	Alu	TMOD3(dist=1732),LEO1(dist=24159)	1.35[1.16, 1.58]	0.000137077
LGG	1	11783750	intergenic	Alu	DRAXIN(dist=3414),AGTRAP(dist=12392)	1.22[1.10, 1.35]	0.000139093
LGG	15	52205972	intergenic	Alu	TMOD3(dist=1641),LEO1(dist=24250)	1.36[1.16, 1.60]	0.000139121
KIRC	19	16655400	intergenic	Alu	CHERP(dist=2137),SLC35E1(dist=5248)	1.23[1.11, 1.37]	0.000139409
LGG	20	5981149	intergenic	Alu	MCM8(dist=5318),CRLS1(dist=5590)	1.30[1.13, 1.48]	0.000139846
LGG	12	69241696	intergenic	Alu	MDM2(dist=2372),CPM(dist=3260)	1.27[1.12, 1.44]	0.000142772
LGG	11	43882402	intergenic	Alu	HSD17B12(dist=4233),ALKBH3(dist=19955)	1.35[1.16, 1.58]	0.000144562
LGG	2	170610985	intergenic	Alu	PHOSPHO2-KLHL23(dist=2589),SSB(dist=44337)	0.67[0.54, 0.82]	0.000149297
LGG	17	71170218	intergenic	Alu	SSTR2(dist=2156),COG1(dist=18955)	0.61[0.47, 0.79]	0.000149645
KIRC	19	39982591	intergenic	Alu	TIMM50(dist=1063),DLL3(dist=6966)	0.68[0.55, 0.83]	0.000150812
LGG	19	37818158	intergenic	Alu	LOC284412(dist=58246),HKR1(dist=7422)	1.29[1.13, 1.48]	0.000154516
LGG	1	11781863	intergenic	Alu	DRAXIN(dist=1527),AGTRAP(dist=14279)	1.28[1.12, 1.45]	0.000159326
LGG	17	71169222	intergenic	Alu	SSTR2(dist=1160),COG1(dist=19951)	0.58[0.44, 0.77]	0.000160617
KIRC	14	71907280	intergenic	Alu	SNORD56B(dist=42156),LOC145474(dist=47298)	1.30[1.14, 1.50]	0.000160672
KIRC	10	82195359	intergenic	Alu	FAM213A(dist=2606),TSPAN14(dist=18679)	0.67[0.54, 0.82]	0.000165649
LGG	16	11020595	intergenic	Alu	CIITA(dist=1755),DEXI(dist=2153)	1.28[1.13, 1.46]	0.000165957
KIRC	8	79867809	intergenic	Alu	IL7(dist=150051),STMN2(dist=655240)	0.67[0.54, 0.82]	0.000169135
LGG	1	11783911	intergenic	Alu	DRAXIN(dist=3575),AGTRAP(dist=12231)	1.25[1.11, 1.41]	0.000172754
KIRC	11	783351	intergenic	Alu	NS3BP(dist=2596),CEND1(dist=3759)	1.31[1.14, 1.51]	0.000172869
KIRC	19	11043336	intergenic	Alu	C19orf52(dist=2420),SMARCA4(dist=28262)	1.35[1.15, 1.58]	0.000176556
LGG	1	11785234	intergenic	Alu	DRAXIN(dist=4898),AGTRAP(dist=10908)	1.32[1.14, 1.53]	0.000177635
LGG	15	52206200	intergenic	Alu	TMOD3(dist=1869),LEO1(dist=24022)	1.30[1.13, 1.49]	0.000180211
LGG	15	40687885	intergenic	Alu	KNSTRN(dist=1396),IVD(dist=9801)	1.30[1.13, 1.49]	0.000180934
KIRC	1	90497779	intergenic	Non-Alu	ZNF326(dist=3685),BARHL2(dist=679800)	0.58[0.43, 0.77]	0.000185276
LGG	3	168621224	intergenic	Alu	EGFEM1P(dist=72850),MECOM(dist=180063)	1.31[1.14, 1.50]	0.000196242
CRC	22	31744355	intergenic	Alu	PATZ1(dist=2106),DRG1(dist=51184)	1.56[1.24, 1.98]	0.000203876
LGG	7	39621780	intergenic	Alu	YAE1D1(dist=9300),LOC646999(dist=27306)	1.36[1.15, 1.59]	0.000203948
LGG	15	52207201	intergenic	Alu	TMOD3(dist=2870),LEO1(dist=23021)	1.35[1.15, 1.58]	0.000209863
LGG	20	5980697	intergenic	Alu	MCM8(dist=4866),CRLS1(dist=6042)	1.36[1.16, 1.61]	0.000226954
LGG	1	11781770	intergenic	Alu	DRAXIN(dist=1434),AGTRAP(dist=14372)	1.23[1.10, 1.37]	0.000241485
LGG	1	168220340	intergenic	Alu	ANKRD36BP1(dist=3672),TBX19(dist=29938)	1.37[1.16, 1.62]	0.000242116
LGG	1	11783064	intergenic	Alu	DRAXIN(dist=2728),AGTRAP(dist=13078)	1.25[1.11, 1.40]	0.00024233
LGG	19	5912235	intergenic	Alu	VMAC(dist=1972),CAPS(dist=1958)	1.32[1.14, 1.54]	0.000242545
LGG	3	136050825	intergenic	Alu	PCCB(dist=1812),STAG1(dist=5174)	0.76[0.65, 0.88]	0.000243312
LGG	17	71170217	intergenic	Alu	SSTR2(dist=2155),COG1(dist=18956)	0.55[0.40, 0.76]	0.000248506
UCEC	17	77897664	intergenic	Alu	CBX4(dist=84451),TBC1D16(dist=8478)	1.47[1.19, 1.80]	0.000262025
LGG	15	52206135	intergenic	Alu	TMOD3(dist=1804),LEO1(dist=24087)	1.36[1.15, 1.61]	0.00027662
LGG	17	71171573	intergenic	Alu	SSTR2(dist=3511),COG1(dist=17600)	0.64[0.50, 0.81]	0.00027707
LGG	12	69242970	intergenic	Alu	MDM2(dist=3646),CPM(dist=1986)	1.36[1.15, 1.61]	0.000279204
LGG	17	71170004	intergenic	Alu	SSTR2(dist=1942),COG1(dist=19169)	0.66[0.53, 0.83]	0.000286142
LGG	15	52205955	intergenic	Alu	TMOD3(dist=1624),LEO1(dist=24267)	1.32[1.14, 1.53]	0.000290355
LGG	17	56177513	intergenic	Alu	DYNLL2(dist=9895),OR4D1(dist=55002)	1.35[1.15, 1.59]	0.000293829
LGG	15	52206009	intergenic	Alu	TMOD3(dist=1678),LEO1(dist=24213)	1.32[1.13, 1.53]	0.000299222
LGG	17	71171560	intergenic	Alu	SSTR2(dist=3498),COG1(dist=17613)	0.63[0.48, 0.81]	0.00030196
LGG	16	2830145	intergenic	Alu	TCEB2(dist=2848),PRSS33(dist=3809)	0.61[0.47, 0.80]	0.000306897
LGG	7	128109509	intergenic	Alu	HILPDA(dist=11037),METTL2B(dist=7274)	1.28[1.12, 1.47]	0.00031462
LGG	7	65621908	intergenic	Alu	CRCP(dist=2355),TPST1(dist=48351)	1.31[1.13, 1.51]	0.000327547
LGG	15	52206742	intergenic	Alu	TMOD3(dist=2411),LEO1(dist=23480)	1.36[1.15, 1.62]	0.000328293
LGG	19	50989547	intergenic	Alu	EMC10(dist=2939),JOSD2(dist=19707)	1.36[1.15, 1.62]	0.000330525
LGG	17	71169268	intergenic	Alu	SSTR2(dist=1206),COG1(dist=19905)	0.61[0.47, 0.80]	0.00033091
LGG	17	71170058	intergenic	Alu	SSTR2(dist=1996),COG1(dist=19115)	0.64[0.50, 0.82]	0.000334754
LGG	19	12349254	intergenic	Alu	ZNF136(dist=49190),ZNF44(dist=33371)	1.35[1.14, 1.58]	0.000350413
LGG	10	51733234	intergenic	Alu	TIMM23(dist=109848),AGAP6(dist=14844)	0.67[0.54, 0.84]	0.000364061
LGG	7	44616731	intergenic	Alu	DDX56(dist=2594),TMED4(dist=2031)	1.28[1.12, 1.46]	0.000365277
LGG	1	70910646	intergenic	Alu	CTH(dist=5112),PTGER3(dist=407390)	1.28[1.12, 1.47]	0.000369376
LGG	18	56418421	intergenic	Alu	MALT1(dist=1051),ZNF532(dist=111640)	1.31[1.13, 1.53]	0.000369732
LGG	12	101020744	intergenic	Alu	GAS2L3(dist=2059),ANO4(dist=167630)	1.30[1.13, 1.50]	0.000373092
LGG	20	3772250	intergenic	Alu	CENPB(dist=4913),CDC25B(dist=4151)	1.34[1.14, 1.58]	0.00037606
LGG	18	56419869	intergenic	Alu	MALT1(dist=2499),ZNF532(dist=110192)	1.23[1.10, 1.38]	0.000376924
LGG	16	2830087	intergenic	Alu	TCEB2(dist=2790),PRSS33(dist=3867)	0.69[0.57, 0.85]	0.0003812
LGG	2	24225331	intergenic	Alu	UBXN2A(dist=1638),MFSD2B(dist=7622)	1.36[1.15, 1.61]	0.000386285
LGG	1	168218494	intergenic	Alu	ANKRD36BP1(dist=1826),TBX19(dist=31784)	1.38[1.15, 1.65]	0.000389938
LGG	19	41335557	intergenic	Alu	RAB4B-EGLN2(dist=21211),CYP2A6(dist=13886)	1.27[1.11, 1.44]	0.000398432
LGG	1	168220332	intergenic	Alu	ANKRD36BP1(dist=3664),TBX19(dist=29946)	1.37[1.15, 1.64]	0.000403016
LGG	12	69241716	intergenic	Alu	MDM2(dist=2392),CPM(dist=3240)	1.22[1.09, 1.35]	0.000404342
LGG	7	65621887	intergenic	Alu	CRCP(dist=2334),TPST1(dist=48372)	1.29[1.12, 1.48]	0.000405472
LGG	22	24970565	intergenic	Alu	SNRPD3(dist=2056),GGT1(dist=9153)	1.37[1.15, 1.63]	0.000407921
LGG	12	113828925	intergenic	Non-Alu	PLBD2(dist=1467),SDS(dist=1326)	1.34[1.14, 1.57]	0.00041013
LGG	16	28873016	intergenic	Alu	TUFM(dist=15287),SH2B1(dist=2062)	1.22[1.09, 1.37]	0.000412743
LGG	19	36261612	intergenic	Alu	C19orf55(dist=1535),ARHGAP33(dist=4805)	1.46[1.18, 1.80]	0.000416888
LGG	19	58814673	intergenic	Alu	ZNF8(dist=7419),ZSCAN22(dist=23712)	1.36[1.15, 1.62]	0.000428391
LGG	19	58825809	intergenic	Alu	ZNF8(dist=18555),ZSCAN22(dist=12576)	1.31[1.13, 1.52]	0.000448045
LGG	10	96372568	intergenic	Alu	HELLS(dist=10712),CYP2C18(dist=70683)	1.28[1.12, 1.47]	0.000450688
LGG	19	37818157	intergenic	Alu	LOC284412(dist=58245),HKR1(dist=7423)	1.29[1.12, 1.49]	0.000454956
LGG	16	2830017	intergenic	Alu	TCEB2(dist=2720),PRSS33(dist=3937)	0.64[0.50, 0.82]	0.000465587
LGG	1	19660355	intergenic	Alu	PQLC2(dist=4561),CAPZB(dist=4912)	1.35[1.14, 1.59]	0.000466845
LGG	19	37818012	intergenic	Alu	LOC284412(dist=58100),HKR1(dist=7568)	1.38[1.15, 1.65]	0.000471933
LGG	19	58520278	intergenic	Alu	LOC100128398(dist=1704),ZSCAN1(dist=25156)	1.33[1.13, 1.56]	0.000475334
LGG	15	41597657	intergenic	Alu	OIP5-AS1(dist=5862),OIP5(dist=3809)	1.39[1.15, 1.67]	0.000482034
UCEC	16	30548184	intergenic	Alu	ZNF747(dist=1990),ZNF764(dist=16901)	1.40[1.16, 1.68]	0.000502299
LGG	15	52206050	intergenic	Alu	TMOD3(dist=1719),LEO1(dist=24172)	1.27[1.11, 1.46]	0.000505525
LGG	17	71171668	intergenic	Alu	SSTR2(dist=3606),COG1(dist=17505)	0.68[0.55, 0.85]	0.000510714
LGG	19	28298766	intergenic	Non-Alu	LINC00662(dist=13918),LINC00906(dist=1157272)	1.36[1.14, 1.62]	0.000528692
LGG	1	36529449	intergenic	Alu	AGO3(dist=7386),TEKT2(dist=20227)	1.32[1.13, 1.54]	0.000531677
LGG	19	19793728	intergenic	Alu	ZNF101(dist=2590),ZNF14(dist=27553)	1.34[1.14, 1.59]	0.000566388
LGG	5	150651549	intergenic	Alu	GM2A(dist=1596),SLC36A3(dist=4377)	1.38[1.15, 1.66]	0.000590487
LGG	1	11781832	intergenic	Alu	DRAXIN(dist=1496),AGTRAP(dist=14310)	1.20[1.08, 1.33]	0.000591084
LGG	19	17525847	intergenic	Alu	BST2(dist=9463),MVB12A(dist=5065)	1.29[1.11, 1.49]	0.000591603
LGG	4	166423381	intergenic	Alu	CPE(dist=3899),TLL1(dist=371029)	0.68[0.55, 0.85]	0.000591915
LGG	1	54567347	intergenic	Alu	TCEANC2(dist=1931),CDCP2(dist=37321)	1.27[1.11, 1.45]	0.000599605
LGG	1	11782433	intergenic	Non-Alu	DRAXIN(dist=2097),AGTRAP(dist=13709)	1.31[1.12, 1.52]	0.000608942
LGG	17	71169223	intergenic	Alu	SSTR2(dist=1161),COG1(dist=19950)	0.68[0.55, 0.85]	0.000609233
LGG	1	29195099	intergenic	Alu	OPRD1(dist=4891),EPB41(dist=18504)	1.29[1.11, 1.48]	0.000612734
LGG	7	44810618	intergenic	Alu	ZMIZ2(dist=1139),PPIA(dist=25623)	1.29[1.11, 1.49]	0.000620611
LGG	12	69243441	intergenic	Alu	MDM2(dist=4117),CPM(dist=1515)	1.28[1.11, 1.47]	0.000633369
LGG	22	31831465	intergenic	Alu	DRG1(dist=1293),EIF4ENIF1(dist=3880)	0.70[0.58, 0.86]	0.000661166
LGG	19	58814672	intergenic	Alu	ZNF8(dist=7418),ZSCAN22(dist=23713)	1.37[1.14, 1.64]	0.000663024
LGG	1	11785293	intergenic	Alu	DRAXIN(dist=4957),AGTRAP(dist=10849)	1.35[1.13, 1.60]	0.000663874
LGG	12	101021253	intergenic	Alu	GAS2L3(dist=2568),ANO4(dist=167121)	1.20[1.08, 1.34]	0.000675106
LGG	15	52206590	intergenic	Alu	TMOD3(dist=2259),LEO1(dist=23632)	1.33[1.13, 1.57]	0.000706591
LGG	12	8368485	intergenic	Alu	FAM66C(dist=14889),FAM90A1(dist=5371)	0.70[0.56, 0.86]	0.000707944
LGG	7	128146054	intergenic	Alu	METTL2B(dist=3076),FLJ45340(dist=135241)	0.64[0.49, 0.83]	0.000709025
LGG	6	25988823	intergenic	Alu	TRIM38(dist=1266),HIST1H1A(dist=28437)	1.25[1.10, 1.42]	0.00071413
LGG	11	43885413	intergenic	Alu	HSD17B12(dist=7244),ALKBH3(dist=16944)	1.39[1.15, 1.68]	0.000720181
LGG	6	42909448	intergenic	Alu	CNPY3(dist=2440),GNMT(dist=19052)	1.35[1.14, 1.61]	0.000743531
LGG	1	157680219	intergenic	Non-Alu	FCRL3(dist=9572),FCRL2(dist=35304)	1.38[1.14, 1.66]	0.000754024
LGG	10	96372444	intergenic	Alu	HELLS(dist=10588),CYP2C18(dist=70807)	1.28[1.11, 1.48]	0.000762005
LGG	6	26172688	intergenic	Alu	HIST1H2BD(dist=1112),HIST1H2BE(dist=11336)	1.32[1.12, 1.56]	0.000768674
LGG	6	25988861	intergenic	Alu	TRIM38(dist=1304),HIST1H1A(dist=28399)	1.25[1.10, 1.43]	0.000769731
LGG	19	17525496	intergenic	Alu	BST2(dist=9112),MVB12A(dist=5416)	1.25[1.10, 1.42]	0.00077705
LGG	17	71171533	intergenic	Alu	SSTR2(dist=3471),COG1(dist=17640)	0.63[0.49, 0.83]	0.000782116
LGG	9	34681553	intergenic	Alu	CCL27(dist=18864),CCL19(dist=8014)	1.26[1.10, 1.45]	0.00078918
LGG	10	96372521	intergenic	Alu	HELLS(dist=10665),CYP2C18(dist=70730)	1.22[1.09, 1.38]	0.000789282
LGG	19	20236820	intergenic	Alu	ZNF90(dist=4843),ZNF486(dist=41203)	1.27[1.10, 1.46]	0.000789723
LGG	7	65622623	intergenic	Alu	CRCP(dist=3070),TPST1(dist=47636)	1.35[1.13, 1.60]	0.000805757
LGG	7	65622934	intergenic	Alu	CRCP(dist=3381),TPST1(dist=47325)	1.36[1.14, 1.63]	0.0008071
LGG	6	164008829	intergenic	Alu	QKI(dist=9201),C6orf118(dist=1684324)	1.24[1.09, 1.41]	0.000818145
LGG	1	45281506	intergenic	Alu	BTBD19(dist=1705),PTCH2(dist=4010)	1.23[1.09, 1.38]	0.000828921
LGG	1	11783049	intergenic	Alu	DRAXIN(dist=2713),AGTRAP(dist=13093)	1.20[1.08, 1.33]	0.000876976
LGG	19	12349292	intergenic	Alu	ZNF136(dist=49228),ZNF44(dist=33333)	1.28[1.11, 1.47]	0.000883255
LGG	20	5980721	intergenic	Alu	MCM8(dist=4890),CRLS1(dist=6018)	1.32[1.12, 1.55]	0.000883621
LGG	19	17525783	intergenic	Alu	BST2(dist=9399),MVB12A(dist=5129)	1.28[1.11, 1.48]	0.000890556
LGG	20	5981052	intergenic	Alu	MCM8(dist=5221),CRLS1(dist=5687)	1.33[1.12, 1.57]	0.000891646
LGG	4	128958673	intergenic	Alu	C4orf29(dist=6218),LARP1B(dist=23830)	1.26[1.10, 1.45]	0.000895484
LGG	22	24970662	intergenic	Alu	SNRPD3(dist=2153),GGT1(dist=9056)	1.30[1.11, 1.52]	0.000906507
LGG	15	50662081	intergenic	Alu	MIR4712(dist=9474),USP8(dist=54498)	0.69[0.56, 0.86]	0.000909143
LGG	16	11020578	intergenic	Alu	CIITA(dist=1738),DEXI(dist=2170)	1.26[1.10, 1.44]	0.000915564
LGG	15	52206606	intergenic	Alu	TMOD3(dist=2275),LEO1(dist=23616)	1.33[1.12, 1.57]	0.001001557
LGG	19	53998687	intergenic	Alu	ZNF813(dist=1141),ZNF331(dist=25490)	1.33[1.12, 1.58]	0.001014315
LGG	15	50662178	intergenic	Alu	MIR4712(dist=9571),USP8(dist=54401)	0.72[0.60, 0.88]	0.001014447
LGG	4	128958734	intergenic	Alu	C4orf29(dist=6279),LARP1B(dist=23769)	1.26[1.10, 1.45]	0.001021414
LGG	15	25359005	intergenic	Alu	SNORD116-29(dist=7254),IPW(dist=2687)	1.30[1.11, 1.53]	0.001042339
LGG	1	11785191	intergenic	Alu	DRAXIN(dist=4855),AGTRAP(dist=10951)	1.30[1.11, 1.53]	0.001053532
LGG	12	101021265	intergenic	Alu	GAS2L3(dist=2580),ANO4(dist=167109)	1.24[1.09, 1.40]	0.001061798
LGG	1	161340088	intergenic	Alu	C1orf192(dist=2415),FCGR2A(dist=135117)	0.67[0.53, 0.85]	0.001089764
LGG	X	16782172	intergenic	Alu	SYAP1(dist=1365),TXLNG(dist=22383)	1.30[1.11, 1.52]	0.001120516
LGG	19	37817647	intergenic	Alu	LOC284412(dist=57735),HKR1(dist=7933)	1.32[1.12, 1.55]	0.001126165
LGG	19	17525842	intergenic	Alu	BST2(dist=9458),MVB12A(dist=5070)	1.29[1.11, 1.51]	0.001137211
LGG	5	177039706	intergenic	Alu	B4GALT7(dist=2360),LOC202181(dist=5795)	1.30[1.11, 1.52]	0.001140719
LGG	19	37817650	intergenic	Alu	LOC284412(dist=57738),HKR1(dist=7930)	1.33[1.12, 1.58]	0.001144988
LGG	19	53998889	intergenic	Alu	ZNF813(dist=1343),ZNF331(dist=25288)	1.22[1.08, 1.38]	0.0011544
LGG	16	11020462	intergenic	Alu	CIITA(dist=1622),DEXI(dist=2286)	1.25[1.09, 1.44]	0.001156508
LGG	10	104580998	intergenic	Alu	WBP1L(dist=4977),CYP17A1(dist=9290)	0.64[0.49, 0.84]	0.001175167
LGG	19	21373522	intergenic	Alu	ZNF431(dist=4717),ZNF708(dist=100441)	1.35[1.13, 1.62]	0.001187776
LGG	6	26096593	intergenic	Alu	HFE(dist=1124),HIST1H4C(dist=7583)	1.27[1.10, 1.47]	0.001195984
LGG	12	4801995	intergenic	Non-Alu	NDUFA9(dist=5275),GALNT8(dist=27757)	0.68[0.54, 0.86]	0.001204183
LGG	19	57816287	intergenic	Alu	ZNF460(dist=10851),ZNF543(dist=15578)	1.42[1.15, 1.75]	0.001211656
LGG	15	52206651	intergenic	Alu	TMOD3(dist=2320),LEO1(dist=23571)	1.29[1.11, 1.51]	0.001224062
LGG	17	60529067	intergenic	Alu	METTL2A(dist=1613),TLK2(dist=27319)	1.35[1.12, 1.62]	0.001235011
LGG	7	65622653	intergenic	Alu	CRCP(dist=3100),TPST1(dist=47606)	1.28[1.10, 1.49]	0.001245847
LGG	15	25359016	intergenic	Alu	SNORD116-29(dist=7265),IPW(dist=2676)	1.24[1.09, 1.41]	0.001335527
LGG	22	24970671	intergenic	Alu	SNRPD3(dist=2162),GGT1(dist=9047)	1.32[1.11, 1.57]	0.001341446
LGG	6	42909420	intergenic	Alu	CNPY3(dist=2412),GNMT(dist=19080)	1.27[1.10, 1.46]	0.001362139
LGG	19	28301241	intergenic	Non-Alu	LINC00662(dist=16393),LINC00906(dist=1154797)	1.35[1.12, 1.63]	0.001362286
LGG	15	50660533	intergenic	Alu	MIR4712(dist=7926),USP8(dist=56046)	0.73[0.61, 0.89]	0.001378148
LGG	19	17525734	intergenic	Alu	BST2(dist=9350),MVB12A(dist=5178)	1.21[1.08, 1.36]	0.001425031
LGG	19	37818034	intergenic	Alu	LOC284412(dist=58122),HKR1(dist=7546)	1.26[1.09, 1.46]	0.001428214
LGG	19	37818129	intergenic	Alu	LOC284412(dist=58217),HKR1(dist=7451)	1.24[1.09, 1.41]	0.001436885
LGG	15	50661778	intergenic	Alu	MIR4712(dist=9171),USP8(dist=54801)	0.72[0.58, 0.88]	0.001451244
LGG	12	101020746	intergenic	Alu	GAS2L3(dist=2061),ANO4(dist=167628)	1.26[1.09, 1.45]	0.001457123
LGG	9	35765998	intergenic	Alu	MSMP(dist=11724),NPR2(dist=26408)	0.72[0.58, 0.88]	0.001485053
LGG	1	11783805	intergenic	Alu	DRAXIN(dist=3469),AGTRAP(dist=12337)	1.20[1.07, 1.34]	0.001485182
LGG	15	90819409	intergenic	Alu	NGRN(dist=3966),GABARAPL3(dist=70354)	1.31[1.11, 1.54]	0.001486063
LGG	3	136050806	intergenic	Alu	PCCB(dist=1793),STAG1(dist=5193)	0.67[0.53, 0.86]	0.001517645
LGG	19	36261658	intergenic	Alu	C19orf55(dist=1581),ARHGAP33(dist=4759)	1.32[1.11, 1.57]	0.001517991
LGG	14	50794322	intergenic	Alu	ATP5S(dist=1376),CDKL1(dist=2398)	1.32[1.11, 1.57]	0.001526753
LGG	19	57818763	intergenic	Alu	ZNF460(dist=13327),ZNF543(dist=13102)	1.33[1.11, 1.58]	0.001528204
LGG	1	92862431	intergenic	Alu	RPAP2(dist=8699),GFI1(dist=77887)	1.27[1.09, 1.46]	0.001566158
LGG	7	65622956	intergenic	Alu	CRCP(dist=3403),TPST1(dist=47303)	1.35[1.12, 1.62]	0.001584141
LGG	19	28298771	intergenic	Non-Alu	LINC00662(dist=13923),LINC00906(dist=1157267)	1.32[1.11, 1.56]	0.001602796
LGG	1	93832306	intergenic	Alu	DR1(dist=4158),FNBP1L(dist=81382)	1.31[1.11, 1.55]	0.001620633
LGG	20	5978350	intergenic	Alu	MCM8(dist=2519),CRLS1(dist=8389)	1.19[1.07, 1.33]	0.001644077
LGG	4	166423449	intergenic	Alu	CPE(dist=3967),TLL1(dist=370961)	0.66[0.51, 0.86]	0.00170214
LGG	19	36261570	intergenic	Alu	C19orf55(dist=1493),ARHGAP33(dist=4847)	1.37[1.13, 1.67]	0.001705635
LGG	6	42856047	intergenic	Alu	RPL7L1(dist=1316),C6orf226(dist=1956)	1.29[1.10, 1.52]	0.001719499
LGG	1	36529599	intergenic	Alu	AGO3(dist=7536),TEKT2(dist=20077)	1.27[1.09, 1.48]	0.001739546
LGG	19	37818607	intergenic	Alu	LOC284412(dist=58695),HKR1(dist=6973)	1.30[1.10, 1.54]	0.001762798
LGG	7	63815967	intergenic	Alu	ZNF736(dist=5950),LOC649395(dist=78104)	1.31[1.11, 1.56]	0.001787236
LGG	2	113354826	intergenic	Alu	CHCHD5(dist=8209),FLJ42351(dist=44581)	1.26[1.09, 1.45]	0.001823345
