# Supplementary material for: RNA editing affects cis‐regulatory elements and predicts adverse cancer survival
Source: Cancer Med. 2021 Jul 28;10(17):6114–27. doi: 10.1002/cam4.4146 (PMC8419749; doi:10.1002/cam4.4146)
Supplement: Supplementary file 4 — Table S4 [file CAM4-10-6114-s004.csv]

Supplementary Table 4. Complete results of RBP binding sequence analysis using the 402 survival significant RNA editing sites
Cancer	Chromosome	Position	Region	Repetive	Gene	HR [95% CI]	Adjusted P	Freq	Motif	Types	Motif Gene
UCEC	19	57725735	UTR3	Alu	ZNF264	2.13 [ 1.70 , 2.66 ]	4.07E-07	7.20%	AGACAGG	Loss	FXR2
UCEC	19	57725735	UTR3	Alu	ZNF264	2.13 [ 1.70 , 2.66 ]	4.07E-07	7.20%	GACAGGG	Loss	SRSF1
UCEC	19	57725735	UTR3	Alu	ZNF264	2.13 [ 1.70 , 2.66 ]	4.07E-07	7.20%	CCCTGT	Loss	ZFP36
UCEC	19	57725735	UTR3	Alu	ZNF264	2.13 [ 1.70 , 2.66 ]	4.07E-07	7.20%	AGACGGG	Gain	FXR2
LGG	12	113827926	downstream	Non-Alu	PLBD2	1.55 [ 1.33 , 1.81 ]	6.36E-05	85.80%	TATACAG	Loss	ENOX1
LGG	12	113827926	downstream	Non-Alu	PLBD2	1.55 [ 1.33 , 1.81 ]	6.36E-05	85.80%	TACAGA	Loss	SRSF5
LGG	12	113827926	downstream	Non-Alu	PLBD2	1.55 [ 1.33 , 1.81 ]	6.36E-05	85.80%	CACAGAC	Gain	SF1
LGG	12	113827926	downstream	Non-Alu	PLBD2	1.55 [ 1.33 , 1.81 ]	6.36E-05	85.80%	CACAGA	Gain	SRSF5
LGG	12	113827926	downstream	Non-Alu	PLBD2	1.55 [ 1.33 , 1.81 ]	6.36E-05	85.80%	TGGTAC	Gain	YTHDC1
LIHC	18	32829377	intronic	Alu	ZNF397	1.96 [ 1.55 , 2.49 ]	6.55E-05	19.20%	TCCCAA	Loss	HNRNPK
LIHC	18	32829377	intronic	Alu	ZNF397	1.96 [ 1.55 , 2.49 ]	6.55E-05	19.20%	CAGCCTCC	Loss	KHSRP
LIHC	18	32829377	intronic	Alu	ZNF397	1.96 [ 1.55 , 2.49 ]	6.55E-05	19.20%	CCTCCCA	Loss	PCBP2
LIHC	18	32829377	intronic	Alu	ZNF397	1.96 [ 1.55 , 2.49 ]	6.55E-05	19.20%	GGGAGGC	Loss	SRSF9
LIHC	18	32829377	intronic	Alu	ZNF397	1.96 [ 1.55 , 2.49 ]	6.55E-05	19.20%	GGGGGCTG	Gain	HNRNPF
LIHC	18	32829377	intronic	Alu	ZNF397	1.96 [ 1.55 , 2.49 ]	6.55E-05	19.20%	GGGGGCTG	Gain	HNRNPH1
LIHC	18	32829377	intronic	Alu	ZNF397	1.96 [ 1.55 , 2.49 ]	6.55E-05	19.20%	GGGGGCTG	Gain	HNRNPH2
LIHC	18	32829377	intronic	Alu	ZNF397	1.96 [ 1.55 , 2.49 ]	6.55E-05	19.20%	GGGGGCTG	Gain	HNRNPH3
LIHC	18	32829377	intronic	Alu	ZNF397	1.96 [ 1.55 , 2.49 ]	6.55E-05	19.20%	CCCCCCA	Gain	PCBP2
LIHC	18	32829377	intronic	Alu	ZNF397	1.96 [ 1.55 , 2.49 ]	6.55E-05	19.20%	GGGGGG	Gain	RBM5
LIHC	18	32829377	intronic	Alu	ZNF397	1.96 [ 1.55 , 2.49 ]	6.55E-05	19.20%	CCCCCCA	Gain	SRSF1
LIHC	18	32829377	intronic	Alu	ZNF397	1.96 [ 1.55 , 2.49 ]	6.55E-05	19.20%	GCCCCCC	Gain	TAF15
LGG	7	128454323	intronic	Alu	CCDC136	1.57 [ 1.35 , 1.83 ]	0.000145939	7.60%	TAGACA	Loss	HNRNPA1
LGG	7	128454323	intronic	Alu	CCDC136	1.57 [ 1.35 , 1.83 ]	0.000145939	7.60%	TAGACA	Loss	HNRNPA2B1
LGG	7	128454323	intronic	Alu	CCDC136	1.57 [ 1.35 , 1.83 ]	0.000145939	7.60%	CACTAAA	Gain	KHDRBS2
LGG	7	128454323	intronic	Alu	CCDC136	1.57 [ 1.35 , 1.83 ]	0.000145939	7.60%	GTCCACT	Gain	RBM6
LGG	7	128454323	intronic	Alu	CCDC136	1.57 [ 1.35 , 1.83 ]	0.000145939	7.60%	TTAGTGG	Gain	SFPQ
LIHC	5	138620224	intronic	Alu	MATR3	2.03 [ 1.55 , 2.66 ]	0.00021907	17.20%	CTTGGAA	Loss	EIF4B
LIHC	5	138620224	intronic	Alu	MATR3	2.03 [ 1.55 , 2.66 ]	0.00021907	17.20%	CCTTCCA	Loss	PCBP2
LIHC	5	138620224	intronic	Alu	MATR3	2.03 [ 1.55 , 2.66 ]	0.00021907	17.20%	GGAAGGC	Loss	SRSF9
LIHC	5	138620224	intronic	Alu	MATR3	2.03 [ 1.55 , 2.66 ]	0.00021907	17.20%	CCTTCC	Loss	ZFP36
LIHC	5	138620224	intronic	Alu	MATR3	2.03 [ 1.55 , 2.66 ]	0.00021907	17.20%	TCCCAA	Gain	HNRNPK
LIHC	5	138620224	intronic	Alu	MATR3	2.03 [ 1.55 , 2.66 ]	0.00021907	17.20%	CTGCCTCC	Gain	KHSRP
LIHC	5	138620224	intronic	Alu	MATR3	2.03 [ 1.55 , 2.66 ]	0.00021907	17.20%	CCTCCCA	Gain	PCBP2
LIHC	5	138620224	intronic	Alu	MATR3	2.03 [ 1.55 , 2.66 ]	0.00021907	17.20%	GGGAGGC	Gain	SRSF9
UCEC	19	4653303	UTR3	Alu	TNFAIP8L1	2.00 [ 1.55 , 2.57 ]	0.000376573	14.70%	TTGCTC	Loss	MBNL1
UCEC	19	4653303	UTR3	Alu	TNFAIP8L1	2.00 [ 1.55 , 2.57 ]	0.000376573	14.70%	TCTTGC	Loss	ZFP36
UCEC	19	4653303	UTR3	Alu	TNFAIP8L1	2.00 [ 1.55 , 2.57 ]	0.000376573	14.70%	TCGCTC	Gain	MBNL1
UCEC	19	4653303	UTR3	Alu	TNFAIP8L1	2.00 [ 1.55 , 2.57 ]	0.000376573	14.70%	GAGCGAG	Gain	SRSF1
LGG	6	160101723	intronic	Alu	SOD2	1.64 [ 1.37 , 1.95 ]	0.000394309	95.50%	AAGGTG	Gain	HNRNPA1
LGG	6	160101723	intronic	Alu	SOD2	1.64 [ 1.37 , 1.95 ]	0.000394309	95.50%	AAGGTG	Gain	HNRNPF
LGG	6	160101723	intronic	Alu	SOD2	1.64 [ 1.37 , 1.95 ]	0.000394309	95.50%	AAGGTG	Gain	HNRNPH1
LGG	6	160101723	intronic	Alu	SOD2	1.64 [ 1.37 , 1.95 ]	0.000394309	95.50%	AAGGTG	Gain	HNRNPH2
LGG	6	160101723	intronic	Alu	SOD2	1.64 [ 1.37 , 1.95 ]	0.000394309	95.50%	AAGGTG	Gain	HNRNPH3
LGG	6	160101723	intronic	Alu	SOD2	1.64 [ 1.37 , 1.95 ]	0.000394309	95.50%	AGCACC	Gain	NOVA1
LGG	6	160101723	intronic	Alu	SOD2	1.64 [ 1.37 , 1.95 ]	0.000394309	95.50%	AGCACC	Gain	NOVA2
LGG	6	160101723	intronic	Alu	SOD2	1.64 [ 1.37 , 1.95 ]	0.000394309	95.50%	AAGGTG	Gain	SRSF1
LGG	8	144672955	intronic	Alu	EEF1D	1.50 [ 1.29 , 1.74 ]	0.000410109	26.70%	CGCCTGTAG	Loss	SRP14
LGG	8	144672955	intronic	Alu	EEF1D	1.50 [ 1.29 , 1.74 ]	0.000410109	26.70%	CTACAGG	Loss	SRSF6
LGG	8	144672955	intronic	Alu	EEF1D	1.50 [ 1.29 , 1.74 ]	0.000410109	26.70%	GACTAC	Loss	YTHDC1
LGG	8	144672955	intronic	Alu	EEF1D	1.50 [ 1.29 , 1.74 ]	0.000410109	26.70%	ACTGCA	Gain	HNRNPDL
LGG	8	144672955	intronic	Alu	EEF1D	1.50 [ 1.29 , 1.74 ]	0.000410109	26.70%	GACTGC	Gain	YTHDC1
LGG	8	144672955	intronic	Alu	EEF1D	1.50 [ 1.29 , 1.74 ]	0.000410109	26.70%	GCCTGC	Gain	YTHDC1
LIHC	5	138620209	intronic	Alu	MATR3	1.68 [ 1.37 , 2.07 ]	0.000531438	12.80%	ACGAGAG	Gain	SRSF2
LIHC	5	138620225	intronic	Alu	MATR3	2.02 [ 1.53 , 2.67 ]	0.000531438	16.40%	CTTGGAA	Loss	EIF4B
LIHC	5	138620225	intronic	Alu	MATR3	2.02 [ 1.53 , 2.67 ]	0.000531438	16.40%	CTGCCT	Loss	MBNL1
LIHC	5	138620225	intronic	Alu	MATR3	2.02 [ 1.53 , 2.67 ]	0.000531438	16.40%	CCTTCCA	Loss	PCBP2
LIHC	5	138620225	intronic	Alu	MATR3	2.02 [ 1.53 , 2.67 ]	0.000531438	16.40%	GGAAGGC	Loss	SRSF9
LIHC	5	138620225	intronic	Alu	MATR3	2.02 [ 1.53 , 2.67 ]	0.000531438	16.40%	CCTTCC	Loss	ZFP36
LIHC	5	138620225	intronic	Alu	MATR3	2.02 [ 1.53 , 2.67 ]	0.000531438	16.40%	TGGAGGG	Gain	LIN28A
LIHC	5	138620225	intronic	Alu	MATR3	2.02 [ 1.53 , 2.67 ]	0.000531438	16.40%	CTGCCC	Gain	MBNL1
LIHC	5	138620225	intronic	Alu	MATR3	2.02 [ 1.53 , 2.67 ]	0.000531438	16.40%	CCCTCCA	Gain	PCBP2
LIHC	5	138620225	intronic	Alu	MATR3	2.02 [ 1.53 , 2.67 ]	0.000531438	16.40%	GGAGGG	Gain	SFPQ
LIHC	5	138620225	intronic	Alu	MATR3	2.02 [ 1.53 , 2.67 ]	0.000531438	16.40%	GGAGGGC	Gain	SRSF1
LIHC	5	138620225	intronic	Alu	MATR3	2.02 [ 1.53 , 2.67 ]	0.000531438	16.40%	CCCTCCA	Gain	SRSF1
LIHC	5	138620225	intronic	Alu	MATR3	2.02 [ 1.53 , 2.67 ]	0.000531438	16.40%	CCCTCC	Gain	ZFP36
LGG	17	79087842	intronic	Alu	BAIAP2	1.48 [ 1.27 , 1.71 ]	0.00061505	16.90%	TAGTGA	Loss	HNRNPA1
LGG	17	79087842	intronic	Alu	BAIAP2	1.48 [ 1.27 , 1.71 ]	0.00061505	16.90%	AGGCAGT	Loss	SRSF2
LGG	17	79087842	intronic	Alu	BAIAP2	1.48 [ 1.27 , 1.71 ]	0.00061505	16.90%	TACTGC	Loss	YTHDC1
LGG	17	79087842	intronic	Alu	BAIAP2	1.48 [ 1.27 , 1.71 ]	0.00061505	16.90%	CAGTGA	Gain	ACO1
LGG	17	79087842	intronic	Alu	BAIAP2	1.48 [ 1.27 , 1.71 ]	0.00061505	16.90%	CTGCTG	Gain	MBNL1
LGG	17	79087842	intronic	Alu	BAIAP2	1.48 [ 1.27 , 1.71 ]	0.00061505	16.90%	TGCTGCC	Gain	SF1
LGG	17	79087842	intronic	Alu	BAIAP2	1.48 [ 1.27 , 1.71 ]	0.00061505	16.90%	GCAGCAG	Gain	SRSF8
LGG	17	79087842	intronic	Alu	BAIAP2	1.48 [ 1.27 , 1.71 ]	0.00061505	16.90%	GCAGCAG	Gain	SRSF8
LGG	17	79087842	intronic	Alu	BAIAP2	1.48 [ 1.27 , 1.71 ]	0.00061505	16.90%	TGCTGC	Gain	YTHDC1
UCEC	1	151862656	intronic	Alu	THEM4	1.51 [ 1.28 , 1.78 ]	0.000733846	3.40%	TATAAT	Loss	PPIE
UCEC	1	151862656	intronic	Alu	THEM4	1.51 [ 1.28 , 1.78 ]	0.000733846	3.40%	ATTATA	Loss	PPIE
UCEC	1	151862656	intronic	Alu	THEM4	1.51 [ 1.28 , 1.78 ]	0.000733846	3.40%	TTACAGG	Gain	SRSF6
UCEC	2	85837276	intronic	Alu	C2orf68	1.49 [ 1.26 , 1.75 ]	0.000760174	8.80%	TACAGC	Loss	SRSF5
UCEC	2	85837276	intronic	Alu	C2orf68	1.49 [ 1.26 , 1.75 ]	0.000760174	8.80%	CACAGC	Gain	SRSF5
LGG	13	115052855	intronic	Alu	UPF3A	0.58 [ 0.47 , 0.72 ]	0.000779091	78.60%	CAGGAC	Loss	HNRNPH1
LGG	13	115052855	intronic	Alu	UPF3A	0.58 [ 0.47 , 0.72 ]	0.000779091	78.60%	CAGGAC	Loss	HNRNPH2
LGG	13	115052855	intronic	Alu	UPF3A	0.58 [ 0.47 , 0.72 ]	0.000779091	78.60%	TCCCGA	Gain	HNRNPK
LGG	5	72856490	intronic	Alu	ANKRA2	1.53 [ 1.30 , 1.80 ]	0.000779091	2.70%	ACCTGT	Loss	ZFP36
LGG	9	130993008	intronic	Alu	DNM1	1.35 [ 1.20 , 1.52 ]	0.000779091	6.00%	ATGCTT	Loss	MBNL1
LGG	9	130993008	intronic	Alu	DNM1	1.35 [ 1.20 , 1.52 ]	0.000779091	6.00%	AGCATG	Loss	RBFOX1
LGG	9	130993008	intronic	Alu	DNM1	1.35 [ 1.20 , 1.52 ]	0.000779091	6.00%	AGCATGA	Loss	RBFOX1
LGG	9	130993008	intronic	Alu	DNM1	1.35 [ 1.20 , 1.52 ]	0.000779091	6.00%	TTACAGG	Gain	SRSF6
LGG	6	160100882	intronic	Alu	SOD2	1.60 [ 1.33 , 1.92 ]	0.00079272	99.60%	GTTCAAG	Loss	SNRNP70
LGG	6	160100882	intronic	Alu	SOD2	1.60 [ 1.33 , 1.92 ]	0.00079272	99.40%	GTTCAAG	Loss	SNRNP70
LGG	5	63629194	intronic	Alu	RNF180	1.36 [ 1.20 , 1.53 ]	0.000864415	4.30%	ATGACG	Loss	FXR1
LGG	5	63629194	intronic	Alu	RNF180	1.36 [ 1.20 , 1.53 ]	0.000864415	4.30%	TGACGAA	Loss	FXR2
LGG	5	63629194	intronic	Alu	RNF180	1.36 [ 1.20 , 1.53 ]	0.000864415	4.30%	ACGACG	Gain	FXR1
LGG	5	63629194	intronic	Alu	RNF180	1.36 [ 1.20 , 1.53 ]	0.000864415	4.30%	ACACGAC	Gain	HNRNPL
LGG	5	63629194	intronic	Alu	RNF180	1.36 [ 1.20 , 1.53 ]	0.000864415	4.30%	ACGACGA	Gain	RBM45
LGG	5	63629194	intronic	Alu	RNF180	1.36 [ 1.20 , 1.53 ]	0.000864415	4.30%	ACGACGA	Gain	RSF1
LGG	5	63629194	intronic	Alu	RNF180	1.36 [ 1.20 , 1.53 ]	0.000864415	4.30%	AACACGA	Gain	SRSF1
LGG	5	63629194	intronic	Alu	RNF180	1.36 [ 1.20 , 1.53 ]	0.000864415	4.30%	ACGACG	Gain	SRSF7
LGG	1	173832293	upstream	Alu	GAS5	1.31 [ 1.16 , 1.48 ]	0.000898457	4.90%	GAAGAG	Loss	HNRNPH1
LGG	1	173832293	upstream	Alu	GAS5	1.31 [ 1.16 , 1.48 ]	0.000898457	4.90%	CTCTTC	Loss	PTBP1
LGG	1	173832293	upstream	Alu	GAS5	1.31 [ 1.16 , 1.48 ]	0.000898457	4.90%	TCTTCA	Loss	SRSF7
LGG	1	173832293	upstream	Alu	GAS5	1.31 [ 1.16 , 1.48 ]	0.000898457	4.90%	GAGGAG	Gain	HNRNPA1
LGG	1	173832293	upstream	Alu	GAS5	1.31 [ 1.16 , 1.48 ]	0.000898457	4.90%	AGGAGAA	Gain	LIN28A
LGG	1	173832293	upstream	Alu	GAS5	1.31 [ 1.16 , 1.48 ]	0.000898457	4.90%	AGGAGA	Gain	SRSF1
LGG	1	173832293	upstream	Alu	GAS5	1.31 [ 1.16 , 1.48 ]	0.000898457	4.90%	AGGAGAA	Gain	SRSF2
LGG	1	173832293	upstream	Alu	GAS5	1.31 [ 1.16 , 1.48 ]	0.000898457	4.90%	GAGGAG	Gain	SRSF2
LGG	1	173832293	upstream	Alu	GAS5	1.31 [ 1.16 , 1.48 ]	0.000898457	4.90%	GGAGAA	Gain	SRSF2
LGG	1	173832293	upstream	Alu	GAS5	1.31 [ 1.16 , 1.48 ]	0.000898457	4.90%	AGGAGAA	Gain	SRSF9
LGG	1	173832347	upstream	Alu	SNORD81	1.39 [ 1.20 , 1.61 ]	0.000898457	20.20%	ATGCCA	Loss	MBNL1
LGG	1	173832347	upstream	Alu	SNORD81	1.39 [ 1.20 , 1.61 ]	0.000898457	20.20%	ATGCCA	Loss	MBNL1
LGG	1	173832347	upstream	Alu	SNORD81	1.39 [ 1.20 , 1.61 ]	0.000898457	20.20%	GATCATG	Loss	RBM46
LGG	1	173832347	upstream	Alu	SNORD81	1.39 [ 1.20 , 1.61 ]	0.000898457	20.20%	GATCATG	Loss	RBM46
LGG	1	173832347	upstream	Alu	SNORD81	1.39 [ 1.20 , 1.61 ]	0.000898457	20.20%	TCATGC	Loss	YTHDC1
LGG	1	173832347	upstream	Alu	SNORD81	1.39 [ 1.20 , 1.61 ]	0.000898457	20.20%	TCATGC	Loss	YTHDC1
LGG	1	173832347	upstream	Alu	SNORD81	1.39 [ 1.20 , 1.61 ]	0.000898457	20.20%	TCGTGC	Gain	YTHDC1
LGG	1	173832347	upstream	Alu	SNORD81	1.39 [ 1.20 , 1.61 ]	0.000898457	20.20%	TCGTGC	Gain	YTHDC1
LGG	19	36609372	intronic	Alu	TBCB	1.52 [ 1.29 , 1.80 ]	0.000943303	10.10%	GACAGAT	Loss	CNOT4
LGG	19	36609372	intronic	Alu	TBCB	1.52 [ 1.29 , 1.80 ]	0.000943303	10.10%	GACAGA	Loss	CNOT4
LGG	19	36609372	intronic	Alu	TBCB	1.52 [ 1.29 , 1.80 ]	0.000943303	10.10%	TGGACAG	Loss	ENOX1
LGG	19	36609372	intronic	Alu	TBCB	1.52 [ 1.29 , 1.80 ]	0.000943303	10.10%	GGACAGA	Loss	FXR2
LGG	19	36609372	intronic	Alu	TBCB	1.52 [ 1.29 , 1.80 ]	0.000943303	10.10%	GATCTG	Loss	YBX1
LGG	19	36609372	intronic	Alu	TBCB	1.52 [ 1.29 , 1.80 ]	0.000943303	10.10%	GGACGGA	Gain	FXR2
LGG	19	36609372	intronic	Alu	TBCB	1.52 [ 1.29 , 1.80 ]	0.000943303	10.10%	GGACGGA	Gain	SRSF1
LGG	19	36609372	intronic	Alu	TBCB	1.52 [ 1.29 , 1.80 ]	0.000943303	10.10%	CCGTCCA	Gain	SRSF1
KIRC	3	176745006	intronic	Alu	TBL1XR1	1.49 [ 1.29 , 1.71 ]	0.001081617	11.50%	GTTCAAG	Loss	SNRNP70
LGG	8	99056338	intronic	Alu	RPL30	0.63 [ 0.53 , 0.76 ]	0.001172364	78.20%	TTTTTTA	Loss	CPEB1
LGG	8	99056338	intronic	Alu	RPL30	0.63 [ 0.53 , 0.76 ]	0.001172364	78.20%	AAGACAG	Loss	ENOX1
LGG	8	99056338	intronic	Alu	RPL30	0.63 [ 0.53 , 0.76 ]	0.001172364	78.20%	TTTTTA	Loss	HNRNPC
LGG	8	99056338	intronic	Alu	RPL30	0.63 [ 0.53 , 0.76 ]	0.001172364	78.20%	TTAAAA	Loss	KHDRBS1
LGG	8	99056338	intronic	Alu	RPL30	0.63 [ 0.53 , 0.76 ]	0.001172364	78.20%	TTTTAA	Loss	PPIE
LGG	8	99056338	intronic	Alu	RPL30	0.63 [ 0.53 , 0.76 ]	0.001172364	78.20%	TAAAAA	Loss	PPIE
LGG	8	99056338	intronic	Alu	RPL30	0.63 [ 0.53 , 0.76 ]	0.001172364	78.20%	TTTTTA	Loss	PPIE
LGG	8	99056338	intronic	Alu	RPL30	0.63 [ 0.53 , 0.76 ]	0.001172364	78.20%	TTAAAA	Loss	PPIE
LGG	8	99056338	intronic	Alu	RPL30	0.63 [ 0.53 , 0.76 ]	0.001172364	78.20%	GTCTTA	Loss	PTBP1
LGG	8	99056338	intronic	Alu	RPL30	0.63 [ 0.53 , 0.76 ]	0.001172364	78.20%	TAAGAC	Loss	RBMX
LGG	8	99056338	intronic	Alu	RPL30	0.63 [ 0.53 , 0.76 ]	0.001172364	78.20%	TTTTTTG	Gain	ELAVL1
LGG	8	99056338	intronic	Alu	RPL30	0.63 [ 0.53 , 0.76 ]	0.001172364	78.20%	TTTTTG	Gain	HNRNPC
LGG	8	99056338	intronic	Alu	RPL30	0.63 [ 0.53 , 0.76 ]	0.001172364	78.20%	TTTTTTG	Gain	HNRNPC
LGG	8	99056338	intronic	Alu	RPL30	0.63 [ 0.53 , 0.76 ]	0.001172364	78.20%	TTTTTTG	Gain	HNRNPCL1
LGG	8	99056338	intronic	Alu	RPL30	0.63 [ 0.53 , 0.76 ]	0.001172364	78.20%	TTTTTTG	Gain	RALY
LGG	8	99056338	intronic	Alu	RPL30	0.63 [ 0.53 , 0.76 ]	0.001172364	78.20%	TCAAAA	Gain	RBMX
LGG	8	99056338	intronic	Alu	RPL30	0.63 [ 0.53 , 0.76 ]	0.001172364	78.20%	TTTTTTG	Gain	TIA1
UCEC	21	44329283	UTR3	Alu	NDUFV3	1.68 [ 1.38 , 2.05 ]	0.001216956	7.50%	AGAGTGA	Loss	RBM24
UCEC	21	44329283	UTR3	Alu	NDUFV3	1.68 [ 1.38 , 2.05 ]	0.001216956	7.50%	TCGCTC	Gain	MBNL1
UCEC	21	44329283	UTR3	Alu	NDUFV3	1.68 [ 1.38 , 2.05 ]	0.001216956	7.50%	GTGACAGAGC	Gain	SRSF1
UCEC	21	44329283	UTR3	Alu	NDUFV3	1.68 [ 1.38 , 2.05 ]	0.001216956	7.50%	GAGCGAG	Gain	SRSF1
LGG	19	39384772	intronic	Alu	SIRT2	1.53 [ 1.28 , 1.81 ]	0.001309021	51.60%	CGCTCCG	Gain	SRSF1
LGG	19	39384772	intronic	Alu	SIRT2	1.53 [ 1.28 , 1.81 ]	0.001309021	51.60%	CGGAGCG	Gain	SRSF1
LGG	19	39384772	intronic	Alu	SIRT2	1.53 [ 1.28 , 1.81 ]	0.001309021	51.60%	GGAGCGA	Gain	ZC3H10
LGG	2	131846812	intronic	Alu	FAM168B	1.38 [ 1.21 , 1.58 ]	0.001309021	6.60%	TTACAGG	Loss	SRSF6
LGG	2	131846812	intronic	Alu	FAM168B	1.38 [ 1.21 , 1.58 ]	0.001309021	6.60%	TCACAGG	Gain	SRSF6
LGG	3	176744908	intronic	Alu	TBL1XR1	1.47 [ 1.26 , 1.72 ]	0.001309021	7.60%	TTAGGA	Loss	HNRNPD
LGG	3	176744908	intronic	Alu	TBL1XR1	1.47 [ 1.26 , 1.72 ]	0.001309021	7.60%	TAGGAGG	Loss	MSI1
LGG	3	176744908	intronic	Alu	TBL1XR1	1.47 [ 1.26 , 1.72 ]	0.001309021	7.60%	TTAGGA	Loss	PCBP1
LGG	3	176744908	intronic	Alu	TBL1XR1	1.47 [ 1.26 , 1.72 ]	0.001309021	7.60%	TTAGGA	Loss	PCBP2
LGG	3	176744908	intronic	Alu	TBL1XR1	1.47 [ 1.26 , 1.72 ]	0.001309021	7.60%	TCCCAA	Gain	HNRNPK
LGG	3	176744908	intronic	Alu	TBL1XR1	1.47 [ 1.26 , 1.72 ]	0.001309021	7.60%	CCTCCCA	Gain	PCBP2
LGG	4	71663935	intronic	Alu	RUFY3	1.36 [ 1.20 , 1.53 ]	0.001309021	7.60%	ATTTTTA	Loss	ELAVL2
LGG	4	71663935	intronic	Alu	RUFY3	1.36 [ 1.20 , 1.53 ]	0.001309021	7.60%	TTTTTA	Loss	HNRNPC
LGG	4	71663935	intronic	Alu	RUFY3	1.36 [ 1.20 , 1.53 ]	0.001309021	7.60%	TTAAAA	Loss	KHDRBS1
LGG	4	71663935	intronic	Alu	RUFY3	1.36 [ 1.20 , 1.53 ]	0.001309021	7.60%	AAATTA	Loss	PPIE
LGG	4	71663935	intronic	Alu	RUFY3	1.36 [ 1.20 , 1.53 ]	0.001309021	7.60%	TTAAAA	Loss	PPIE
LGG	4	71663935	intronic	Alu	RUFY3	1.36 [ 1.20 , 1.53 ]	0.001309021	7.60%	TTTTAA	Loss	PPIE
LGG	4	71663935	intronic	Alu	RUFY3	1.36 [ 1.20 , 1.53 ]	0.001309021	7.60%	AATTTT	Loss	PPIE
LGG	4	71663935	intronic	Alu	RUFY3	1.36 [ 1.20 , 1.53 ]	0.001309021	7.60%	ATTTTT	Loss	PPIE
LGG	4	71663935	intronic	Alu	RUFY3	1.36 [ 1.20 , 1.53 ]	0.001309021	7.60%	AATTAT	Loss	PPIE
LGG	4	71663935	intronic	Alu	RUFY3	1.36 [ 1.20 , 1.53 ]	0.001309021	7.60%	ATAATT	Loss	PPIE
LGG	4	71663935	intronic	Alu	RUFY3	1.36 [ 1.20 , 1.53 ]	0.001309021	7.60%	AAAAAT	Loss	PPIE
LGG	4	71663935	intronic	Alu	RUFY3	1.36 [ 1.20 , 1.53 ]	0.001309021	7.60%	TTTTTA	Loss	PPIE
LGG	4	71663935	intronic	Alu	RUFY3	1.36 [ 1.20 , 1.53 ]	0.001309021	7.60%	TAAAAA	Loss	PPIE
LGG	4	71663935	intronic	Alu	RUFY3	1.36 [ 1.20 , 1.53 ]	0.001309021	7.60%	TAATTT	Loss	PPIE
LGG	4	71663935	intronic	Alu	RUFY3	1.36 [ 1.20 , 1.53 ]	0.001309021	7.60%	AAAATT	Loss	PPIE
LGG	4	71663935	intronic	Alu	RUFY3	1.36 [ 1.20 , 1.53 ]	0.001309021	7.60%	AAATTAT	Loss	RBM47
LGG	4	71663935	intronic	Alu	RUFY3	1.36 [ 1.20 , 1.53 ]	0.001309021	7.60%	ATTTTTA	Loss	TIAL1
LGG	4	71663935	intronic	Alu	RUFY3	1.36 [ 1.20 , 1.53 ]	0.001309021	7.60%	TTTTAAATTTT	Loss	TIAL1
LGG	4	71663935	intronic	Alu	RUFY3	1.36 [ 1.20 , 1.53 ]	0.001309021	7.60%	ATTTTTA	Loss	TRNAU1AP
LGG	1	173832347	upstream	Alu	GAS5	1.37 [ 1.18 , 1.59 ]	0.001413783	20.20%	ATGCCA	Loss	MBNL1
LGG	1	173832347	upstream	Alu	GAS5	1.37 [ 1.18 , 1.59 ]	0.001413783	20.20%	ATGCCA	Loss	MBNL1
LGG	1	173832347	upstream	Alu	GAS5	1.37 [ 1.18 , 1.59 ]	0.001413783	20.20%	GATCATG	Loss	RBM46
LGG	1	173832347	upstream	Alu	GAS5	1.37 [ 1.18 , 1.59 ]	0.001413783	20.20%	GATCATG	Loss	RBM46
LGG	1	173832347	upstream	Alu	GAS5	1.37 [ 1.18 , 1.59 ]	0.001413783	20.20%	TCATGC	Loss	YTHDC1
LGG	1	173832347	upstream	Alu	GAS5	1.37 [ 1.18 , 1.59 ]	0.001413783	20.20%	TCATGC	Loss	YTHDC1
LGG	1	173832347	upstream	Alu	GAS5	1.37 [ 1.18 , 1.59 ]	0.001413783	20.20%	TCGTGC	Gain	YTHDC1
LGG	1	173832347	upstream	Alu	GAS5	1.37 [ 1.18 , 1.59 ]	0.001413783	20.20%	TCGTGC	Gain	YTHDC1
UCEC	16	72058612	UTR3	Alu	DHODH	1.55 [ 1.31 , 1.84 ]	0.001478405	9.10%	ATCCCA	Loss	RBMX
UCEC	16	72058612	UTR3	Alu	DHODH	1.55 [ 1.31 , 1.84 ]	0.001478405	9.10%	TTACAGG	Loss	SRSF6
UCEC	16	72058612	UTR3	Alu	DHODH	1.55 [ 1.31 , 1.84 ]	0.001478405	9.10%	CTACAGG	Gain	SRSF6
UCEC	16	72058612	UTR3	Alu	DHODH	1.55 [ 1.31 , 1.84 ]	0.001478405	9.10%	GACTAC	Gain	YTHDC1
LGG	17	5326574	intronic	Alu	RPAIN	1.44 [ 1.24 , 1.67 ]	0.001506513	8.40%	TTACAGG	Loss	SRSF6
LGG	17	5326574	intronic	Alu	RPAIN	1.44 [ 1.24 , 1.67 ]	0.001506513	8.40%	TCACAGG	Gain	SRSF6
LGG	19	47907344	intronic	Alu	MEIS3	1.38 [ 1.21 , 1.58 ]	0.00150794	4.70%	GAGACTA	Loss	RBM3
LGG	19	47907344	intronic	Alu	MEIS3	1.38 [ 1.21 , 1.58 ]	0.00150794	4.70%	GGCTGGG	Gain	RBM25
LGG	19	47907344	intronic	Alu	MEIS3	1.38 [ 1.21 , 1.58 ]	0.00150794	4.70%	CCCAGCC	Gain	SRSF1
KIRC	17	26935470	ncRNA	Alu	SGK494	1.49 [ 1.26 , 1.75 ]	0.001551077	16.90%	GTTCAAG	Loss	SNRNP70
KIRC	17	26935470	ncRNA	Alu	SGK494	1.49 [ 1.26 , 1.75 ]	0.001551077	16.90%	CTTGGAC	Gain	EIF4B
KIRC	17	26935470	ncRNA	Alu	SGK494	1.49 [ 1.26 , 1.75 ]	0.001551077	16.90%	CCAAGCA	Gain	SRSF1
LGG	1	173832271	upstream	Alu	GAS5	1.36 [ 1.17 , 1.57 ]	0.001902629	10.30%	CCTATGG	Gain	RC3H1
LGG	1	173832271	upstream	Alu	GAS5	1.36 [ 1.17 , 1.57 ]	0.001902629	10.30%	AGGACC	Gain	SRSF1
LGG	1	173832271	upstream	Alu	GAS5	1.36 [ 1.17 , 1.57 ]	0.001902629	10.30%	AGGACCA	Gain	SRSF9
LGG	2	46806909	intronic	Alu	RHOQ	1.32 [ 1.17 , 1.48 ]	0.002189113	6.00%	CTTCTGG	Loss	SRSF6
LGG	2	46806909	intronic	Alu	RHOQ	1.32 [ 1.17 , 1.48 ]	0.002189113	6.00%	CCTTCT	Loss	ZFP36
LGG	2	46806909	intronic	Alu	RHOQ	1.32 [ 1.17 , 1.48 ]	0.002189113	6.00%	GGAAGGC	Gain	SRSF9
LGG	2	46806909	intronic	Alu	RHOQ	1.32 [ 1.17 , 1.48 ]	0.002189113	6.00%	CCTTCC	Gain	ZFP36
LGG	X	24095383	UTR3	Alu	EIF2S3	0.56 [ 0.45 , 0.70 ]	0.002381548	100.00%	AGCATG	Loss	RBFOX1
LGG	X	24095383	UTR3	Alu	EIF2S3	0.56 [ 0.45 , 0.70 ]	0.002381548	100.00%	ATGCCG	Gain	MBNL1
UCEC	2	86250128	ncRNA	Alu	LOC90784	1.91 [ 1.45 , 2.51 ]	0.002625168	13.40%	TCCCGA	Gain	HNRNPK
UCEC	2	86250128	ncRNA	Alu	LOC90784	1.91 [ 1.45 , 2.51 ]	0.002625168	13.40%	CTACTCG	Gain	SRSF6
UCEC	2	86250128	ncRNA	Alu	LOC90784	1.91 [ 1.45 , 2.51 ]	0.002625168	13.40%	GGGAGGC	Gain	SRSF9
LGG	18	65174340	UTR3	Alu	DSEL	1.50 [ 1.27 , 1.76 ]	0.003014759	78.40%	CAAAAT	Loss	KHDRBS1
LGG	18	65174340	UTR3	Alu	DSEL	1.50 [ 1.27 , 1.76 ]	0.003014759	78.40%	ATTTTG	Loss	TIA1
LGG	18	65174340	UTR3	Alu	DSEL	1.50 [ 1.27 , 1.76 ]	0.003014759	78.40%	ATTTTG	Loss	TIAL1
LGG	18	65174340	UTR3	Alu	DSEL	1.50 [ 1.27 , 1.76 ]	0.003014759	78.40%	GTGCTG	Gain	MBNL1
LGG	18	65176002	UTR3	Alu	DSEL	1.53 [ 1.29 , 1.80 ]	0.003014759	40.70%	GACAGA	Loss	CNOT4
LGG	18	65176002	UTR3	Alu	DSEL	1.53 [ 1.29 , 1.80 ]	0.003014759	40.70%	TGTCGC	Loss	HNRNPDL
LGG	18	65176002	UTR3	Alu	DSEL	1.53 [ 1.29 , 1.80 ]	0.003014759	40.70%	CGCTCCG	Gain	SRSF1
LGG	18	65176002	UTR3	Alu	DSEL	1.53 [ 1.29 , 1.80 ]	0.003014759	40.70%	CGACGGA	Gain	SRSF1
LGG	18	65176002	UTR3	Alu	DSEL	1.53 [ 1.29 , 1.80 ]	0.003014759	40.70%	CGGAGCG	Gain	SRSF1
LGG	18	65176002	UTR3	Alu	DSEL	1.53 [ 1.29 , 1.80 ]	0.003014759	40.70%	GGAGCGA	Gain	ZC3H10
LGG	19	4654543	UTR3	Alu	TNFAIP8L1	1.51 [ 1.28 , 1.77 ]	0.003014759	21.40%	GACAGA	Loss	CNOT4
LGG	19	4654543	UTR3	Alu	TNFAIP8L1	1.51 [ 1.28 , 1.77 ]	0.003014759	21.40%	AGACAGA	Loss	FXR2
LGG	19	4654543	UTR3	Alu	TNFAIP8L1	1.51 [ 1.28 , 1.77 ]	0.003014759	21.40%	CCTTCT	Loss	ZFP36
LGG	19	4654543	UTR3	Alu	TNFAIP8L1	1.51 [ 1.28 , 1.77 ]	0.003014759	21.40%	ACCTTC	Loss	ZFP36
LGG	19	4654543	UTR3	Alu	TNFAIP8L1	1.51 [ 1.28 , 1.77 ]	0.003014759	21.40%	AGACAGG	Gain	FXR2
LGG	19	4654543	UTR3	Alu	TNFAIP8L1	1.51 [ 1.28 , 1.77 ]	0.003014759	21.40%	ACCTCC	Gain	ZFP36
LGG	19	4654543	UTR3	Alu	TNFAIP8L1	1.51 [ 1.28 , 1.77 ]	0.003014759	21.40%	TCCTGT	Gain	ZFP36
LGG	22	44343167	UTR3	Alu	PNPLA3	1.63 [ 1.34 , 1.97 ]	0.003014759	8.40%	CCGCCTCC	Loss	KHSRP
LGG	22	44343167	UTR3	Alu	PNPLA3	1.63 [ 1.34 , 1.97 ]	0.003014759	8.40%	CCCAGGA	Loss	SRSF1
LGG	22	44343167	UTR3	Alu	PNPLA3	1.63 [ 1.34 , 1.97 ]	0.003014759	8.40%	CCGCCCC	Gain	PCBP1
LGG	22	44343167	UTR3	Alu	PNPLA3	1.63 [ 1.34 , 1.97 ]	0.003014759	8.40%	CCCAGGG	Gain	SRSF1
LGG	22	44343167	UTR3	Alu	PNPLA3	1.63 [ 1.34 , 1.97 ]	0.003014759	8.40%	CCCTGGG	Gain	SRSF1
LGG	22	44343167	UTR3	Alu	PNPLA3	1.63 [ 1.34 , 1.97 ]	0.003014759	8.40%	CCGCCC	Gain	SUPV3L1
LGG	5	16665144	UTR3	Alu	MYO10	1.38 [ 1.21 , 1.56 ]	0.003014759	4.50%	TAGAGA	Loss	HNRNPA1
LGG	5	16665144	UTR3	Alu	MYO10	1.38 [ 1.21 , 1.56 ]	0.003014759	4.50%	AGTAGG	Gain	DAZAP1
LGG	5	16665144	UTR3	Alu	MYO10	1.38 [ 1.21 , 1.56 ]	0.003014759	4.50%	AGGGAT	Gain	ESRP1
LGG	5	16665144	UTR3	Alu	MYO10	1.38 [ 1.21 , 1.56 ]	0.003014759	4.50%	AGTAGG	Gain	HNRNPA0
LGG	5	16665144	UTR3	Alu	MYO10	1.38 [ 1.21 , 1.56 ]	0.003014759	4.50%	GTAGGGA	Gain	HNRNPA1
LGG	5	16665144	UTR3	Alu	MYO10	1.38 [ 1.21 , 1.56 ]	0.003014759	4.50%	AGTAGG	Gain	HNRNPA1
LGG	5	16665144	UTR3	Alu	MYO10	1.38 [ 1.21 , 1.56 ]	0.003014759	4.50%	TAGGGA	Gain	HNRNPA1
LGG	5	16665144	UTR3	Alu	MYO10	1.38 [ 1.21 , 1.56 ]	0.003014759	4.50%	GTAGGGA	Gain	HNRNPA1L2
LGG	5	16665144	UTR3	Alu	MYO10	1.38 [ 1.21 , 1.56 ]	0.003014759	4.50%	AGTAGG	Gain	HNRNPA2B1
LGG	5	16665144	UTR3	Alu	MYO10	1.38 [ 1.21 , 1.56 ]	0.003014759	4.50%	GTAGGGA	Gain	HNRNPA2B1
LGG	5	16665144	UTR3	Alu	MYO10	1.38 [ 1.21 , 1.56 ]	0.003014759	4.50%	AGTAGG	Gain	HNRNPD
LGG	5	16665144	UTR3	Alu	MYO10	1.38 [ 1.21 , 1.56 ]	0.003014759	4.50%	AGTAGG	Gain	HNRNPDL
LGG	5	16665144	UTR3	Alu	MYO10	1.38 [ 1.21 , 1.56 ]	0.003014759	4.50%	AGGGAT	Gain	HNRNPF
LGG	5	16665144	UTR3	Alu	MYO10	1.38 [ 1.21 , 1.56 ]	0.003014759	4.50%	CCATCCC	Gain	HNRNPK
LGG	5	16665144	UTR3	Alu	MYO10	1.38 [ 1.21 , 1.56 ]	0.003014759	4.50%	TCCCTA	Gain	HNRNPK
LGG	5	16665144	UTR3	Alu	MYO10	1.38 [ 1.21 , 1.56 ]	0.003014759	4.50%	TAGTAGG	Gain	MSI1
LGG	5	16665144	UTR3	Alu	MYO10	1.38 [ 1.21 , 1.56 ]	0.003014759	4.50%	CCATCCC	Gain	PCBP1
LGG	5	130537789	UTR3	Alu	LYRM7	1.52 [ 1.29 , 1.81 ]	0.003014759	54.10%	AAGGTG	Gain	HNRNPA1
LGG	5	130537789	UTR3	Alu	LYRM7	1.52 [ 1.29 , 1.81 ]	0.003014759	54.10%	AAGGTG	Gain	HNRNPF
LGG	5	130537789	UTR3	Alu	LYRM7	1.52 [ 1.29 , 1.81 ]	0.003014759	54.10%	AAGGTG	Gain	HNRNPH1
LGG	5	130537789	UTR3	Alu	LYRM7	1.52 [ 1.29 , 1.81 ]	0.003014759	54.10%	AAGGTG	Gain	HNRNPH2
LGG	5	130537789	UTR3	Alu	LYRM7	1.52 [ 1.29 , 1.81 ]	0.003014759	54.10%	AAGGTG	Gain	HNRNPH3
LGG	5	130537789	UTR3	Alu	LYRM7	1.52 [ 1.29 , 1.81 ]	0.003014759	54.10%	AGCACC	Gain	NOVA1
LGG	5	130537789	UTR3	Alu	LYRM7	1.52 [ 1.29 , 1.81 ]	0.003014759	54.10%	AGCACC	Gain	NOVA2
LGG	5	130537789	UTR3	Alu	LYRM7	1.52 [ 1.29 , 1.81 ]	0.003014759	54.10%	AAGGTG	Gain	SRSF1
LGG	9	130993530	intronic	Alu	DNM1	1.42 [ 1.22 , 1.65 ]	0.003099334	10.90%	TAGAGT	Loss	HNRNPA1
LGG	9	130993530	intronic	Alu	DNM1	1.42 [ 1.22 , 1.65 ]	0.003099334	10.90%	GGAGTG	Gain	SRSF2
LGG	9	130993530	intronic	Alu	DNM1	1.42 [ 1.22 , 1.65 ]	0.003099334	10.90%	TGGAGT	Gain	SRSF2
UCEC	3	45722490	ncRNA	Alu	LIMD1	1.54 [ 1.27 , 1.87 ]	0.003392739	40.90%	TCGCTC	Loss	MBNL1
UCEC	3	45722490	ncRNA	Alu	LIMD1	1.54 [ 1.27 , 1.87 ]	0.003392739	40.90%	CCGCTC	Gain	MBNL1
UCEC	3	45722490	ncRNA	Alu	LIMD1	1.54 [ 1.27 , 1.87 ]	0.003392739	40.90%	GAGCGGA	Gain	SRSF1
UCEC	3	45722490	ncRNA	Alu	LIMD1	1.54 [ 1.27 , 1.87 ]	0.003392739	40.90%	AGCGGA	Gain	SRSF6
LGG	1	145369556	intronic	Non-Alu	NBPF10	0.62 [ 0.50 , 0.76 ]	0.003592659	100.00%	GAAGAG	Loss	HNRNPH1
LGG	1	145369556	intronic	Non-Alu	NBPF10	0.62 [ 0.50 , 0.76 ]	0.003592659	100.00%	AGGAGAA	Loss	LIN28A
LGG	1	145369556	intronic	Non-Alu	NBPF10	0.62 [ 0.50 , 0.76 ]	0.003592659	100.00%	AGAAGA	Loss	PABPN1
LGG	1	145369556	intronic	Non-Alu	NBPF10	0.62 [ 0.50 , 0.76 ]	0.003592659	100.00%	CTCTTC	Loss	PTBP1
LGG	1	145369556	intronic	Non-Alu	NBPF10	0.62 [ 0.50 , 0.76 ]	0.003592659	100.00%	AGGAGAA	Loss	SRSF2
LGG	1	145369556	intronic	Non-Alu	NBPF10	0.62 [ 0.50 , 0.76 ]	0.003592659	100.00%	GGAGAA	Loss	SRSF2
LGG	1	145369556	intronic	Non-Alu	NBPF10	0.62 [ 0.50 , 0.76 ]	0.003592659	100.00%	AGGAGAA	Loss	SRSF9
LGG	1	145369556	intronic	Non-Alu	NBPF10	0.62 [ 0.50 , 0.76 ]	0.003592659	100.00%	TCTTCT	Loss	ZFP36
LGG	1	145369556	intronic	Non-Alu	NBPF10	0.62 [ 0.50 , 0.76 ]	0.003592659	100.00%	GAGGAG	Gain	HNRNPA1
LGG	1	145369556	intronic	Non-Alu	NBPF10	0.62 [ 0.50 , 0.76 ]	0.003592659	100.00%	AGGAGAT	Gain	LIN28A
LGG	1	145369556	intronic	Non-Alu	NBPF10	0.62 [ 0.50 , 0.76 ]	0.003592659	100.00%	GAGAGGA	Gain	SFPQ
LGG	1	145369556	intronic	Non-Alu	NBPF10	0.62 [ 0.50 , 0.76 ]	0.003592659	100.00%	AGGAGAT	Gain	SNRPA
LGG	1	145369556	intronic	Non-Alu	NBPF10	0.62 [ 0.50 , 0.76 ]	0.003592659	100.00%	AGGAGA	Gain	SRSF1
LGG	1	145369556	intronic	Non-Alu	NBPF10	0.62 [ 0.50 , 0.76 ]	0.003592659	100.00%	AGAGGAG	Gain	SRSF10
LGG	1	145369556	intronic	Non-Alu	NBPF10	0.62 [ 0.50 , 0.76 ]	0.003592659	100.00%	AGGAGAT	Gain	SRSF2
LGG	1	145369556	intronic	Non-Alu	NBPF10	0.62 [ 0.50 , 0.76 ]	0.003592659	100.00%	AGGAGAG	Gain	SRSF2
LGG	1	145369556	intronic	Non-Alu	NBPF10	0.62 [ 0.50 , 0.76 ]	0.003592659	100.00%	AGGAGAGG	Gain	SRSF2
LGG	1	145369556	intronic	Non-Alu	NBPF10	0.62 [ 0.50 , 0.76 ]	0.003592659	100.00%	GAGGAG	Gain	SRSF2
LGG	1	145369556	intronic	Non-Alu	NBPF10	0.62 [ 0.50 , 0.76 ]	0.003592659	100.00%	GGAGAT	Gain	SRSF2
LGG	1	145369556	intronic	Non-Alu	NBPF10	0.62 [ 0.50 , 0.76 ]	0.003592659	100.00%	GGAGAG	Gain	SRSF2
LGG	1	145369556	intronic	Non-Alu	NBPF10	0.62 [ 0.50 , 0.76 ]	0.003592659	100.00%	AGGAGAG	Gain	SRSF9
LGG	1	145369556	intronic	Non-Alu	NBPF10	0.62 [ 0.50 , 0.76 ]	0.003592659	100.00%	TCCTCT	Gain	ZFP36
LGG	19	36610674	intronic	Alu	TBCB	1.37 [ 1.20 , 1.58 ]	0.003592659	5.60%	GAAACTA	Loss	RBM3
LGG	19	36610674	intronic	Alu	TBCB	1.37 [ 1.20 , 1.58 ]	0.003592659	5.60%	CCTATGG	Gain	RC3H1
LGG	9	130990716	intronic	Alu	DNM1	1.40 [ 1.21 , 1.63 ]	0.003592659	9.50%	CAAAAT	Loss	KHDRBS1
LGG	9	130990716	intronic	Alu	DNM1	1.40 [ 1.21 , 1.63 ]	0.003592659	9.50%	ATTTTG	Loss	TIA1
LGG	9	130990716	intronic	Alu	DNM1	1.40 [ 1.21 , 1.63 ]	0.003592659	9.50%	ATTTTG	Loss	TIAL1
LGG	9	130990716	intronic	Alu	DNM1	1.40 [ 1.21 , 1.63 ]	0.003592659	9.50%	CATCTTG	Gain	MATR3
LGG	6	28877867	intronic	Alu	TRIM27	1.39 [ 1.20 , 1.61 ]	0.003638423	8.80%	TGGTAA	Loss	ZRANB2
LGG	6	28877867	intronic	Alu	TRIM27	1.39 [ 1.20 , 1.61 ]	0.003638423	8.80%	CGGTAA	Gain	ZRANB2
UCEC	19	58638747	UTR3	Alu	ZNF329	1.84 [ 1.43 , 2.36 ]	0.003693574	8.40%	AGGATTA	Loss	G3BP2
UCEC	19	58638747	UTR3	Alu	ZNF329	1.84 [ 1.43 , 2.36 ]	0.003693574	8.40%	TTACAGG	Loss	SRSF6
UCEC	19	58638747	UTR3	Alu	ZNF329	1.84 [ 1.43 , 2.36 ]	0.003693574	8.40%	ACCTGT	Loss	ZFP36
UCEC	19	58638747	UTR3	Alu	ZNF329	1.84 [ 1.43 , 2.36 ]	0.003693574	8.40%	AGGATTG	Gain	G3BP2
UCEC	19	58638747	UTR3	Alu	ZNF329	1.84 [ 1.43 , 2.36 ]	0.003693574	8.40%	CAATCCT	Gain	PCBP4
UCEC	19	58638747	UTR3	Alu	ZNF329	1.84 [ 1.43 , 2.36 ]	0.003693574	8.40%	ACCTGC	Gain	ZFP36
LGG	19	42374111	intronic	Alu	RPS19	1.24 [ 1.13 , 1.36 ]	0.004132026	4.50%	GTTCAAG	Loss	SNRNP70
LGG	16	28966937	intronic	Alu	NFATC2IP	1.40 [ 1.21 , 1.63 ]	0.004389548	9.10%	ATTTTTA	Loss	ELAVL2
LGG	16	28966937	intronic	Alu	NFATC2IP	1.40 [ 1.21 , 1.63 ]	0.004389548	9.10%	TAGAGA	Loss	HNRNPA1
LGG	16	28966937	intronic	Alu	NFATC2IP	1.40 [ 1.21 , 1.63 ]	0.004389548	9.10%	TTTTTA	Loss	HNRNPC
LGG	16	28966937	intronic	Alu	NFATC2IP	1.40 [ 1.21 , 1.63 ]	0.004389548	9.10%	TTAGAG	Loss	HNRNPD
LGG	16	28966937	intronic	Alu	NFATC2IP	1.40 [ 1.21 , 1.63 ]	0.004389548	9.10%	CTAAAA	Loss	KHDRBS1
LGG	16	28966937	intronic	Alu	NFATC2IP	1.40 [ 1.21 , 1.63 ]	0.004389548	9.10%	TTAGAG	Loss	PCBP1
LGG	16	28966937	intronic	Alu	NFATC2IP	1.40 [ 1.21 , 1.63 ]	0.004389548	9.10%	TTAGAG	Loss	PCBP2
LGG	16	28966937	intronic	Alu	NFATC2IP	1.40 [ 1.21 , 1.63 ]	0.004389548	9.10%	TAAAAA	Loss	PPIE
LGG	16	28966937	intronic	Alu	NFATC2IP	1.40 [ 1.21 , 1.63 ]	0.004389548	9.10%	TTTTTA	Loss	PPIE
LGG	16	28966937	intronic	Alu	NFATC2IP	1.40 [ 1.21 , 1.63 ]	0.004389548	9.10%	ATTTTTA	Loss	TIAL1
LGG	16	28966937	intronic	Alu	NFATC2IP	1.40 [ 1.21 , 1.63 ]	0.004389548	9.10%	ATTTTTA	Loss	TRNAU1AP
LGG	16	28966937	intronic	Alu	NFATC2IP	1.40 [ 1.21 , 1.63 ]	0.004389548	9.10%	TTTTTG	Gain	HNRNPC
LGG	16	28966937	intronic	Alu	NFATC2IP	1.40 [ 1.21 , 1.63 ]	0.004389548	9.10%	ATTTTTG	Gain	HNRNPC
LGG	16	28966937	intronic	Alu	NFATC2IP	1.40 [ 1.21 , 1.63 ]	0.004389548	9.10%	ATTTTTG	Gain	HNRNPCL1
LGG	16	28966937	intronic	Alu	NFATC2IP	1.40 [ 1.21 , 1.63 ]	0.004389548	9.10%	TGGAGAT	Gain	SRSF1
LGG	16	28966937	intronic	Alu	NFATC2IP	1.40 [ 1.21 , 1.63 ]	0.004389548	9.10%	GGAGAT	Gain	SRSF2
LGG	16	28966937	intronic	Alu	NFATC2IP	1.40 [ 1.21 , 1.63 ]	0.004389548	9.10%	TGGAGAT	Gain	SRSF2
LGG	16	28966937	intronic	Alu	NFATC2IP	1.40 [ 1.21 , 1.63 ]	0.004389548	9.10%	ATTTTTG	Gain	TIA1
LGG	16	28966937	intronic	Alu	NFATC2IP	1.40 [ 1.21 , 1.63 ]	0.004389548	9.10%	TTTTTGG	Gain	TIA1
LGG	16	28966624	intronic	Alu	NFATC2IP	1.46 [ 1.23 , 1.73 ]	0.004854853	15.40%	TAGGCA	Loss	HNRNPA1
LGG	16	28966624	intronic	Alu	NFATC2IP	1.46 [ 1.23 , 1.73 ]	0.004854853	15.40%	TTGTGC	Loss	ZFP36
LGG	8	99055437	intronic	Alu	RPL30	0.70 [ 0.59 , 0.82 ]	0.004854853	83.50%	ACTTCC	Loss	ZFP36
LGG	8	99055437	intronic	Alu	RPL30	0.70 [ 0.59 , 0.82 ]	0.004854853	83.50%	TGGAGGT	Gain	SRSF1
LGG	8	99055437	intronic	Alu	RPL30	0.70 [ 0.59 , 0.82 ]	0.004854853	83.50%	ACCTCC	Gain	ZFP36
LGG	8	99055437	intronic	Alu	RPL30	0.70 [ 0.59 , 0.82 ]	0.004854853	83.50%	GAGGTT	Gain	ZRANB2
LGG	19	21302864	UTR3	Alu	ZNF714	1.55 [ 1.29 , 1.85 ]	0.004895979	28.40%	TCAAAA	Loss	RBMX
LGG	19	21302864	UTR3	Alu	ZNF714	1.55 [ 1.29 , 1.85 ]	0.004895979	28.40%	TCCCAA	Gain	HNRNPK
LGG	19	21302864	UTR3	Alu	ZNF714	1.55 [ 1.29 , 1.85 ]	0.004895979	28.40%	CCATCCC	Gain	HNRNPK
LGG	19	21302864	UTR3	Alu	ZNF714	1.55 [ 1.29 , 1.85 ]	0.004895979	28.40%	CCATCCC	Gain	PCBP1
LGG	19	21302864	UTR3	Alu	ZNF714	1.55 [ 1.29 , 1.85 ]	0.004895979	28.40%	ATCCCA	Gain	RBMX
LGG	19	21302864	UTR3	Alu	ZNF714	1.55 [ 1.29 , 1.85 ]	0.004895979	28.40%	GGATGGAG	Gain	SRSF2
LGG	19	21302864	UTR3	Alu	ZNF714	1.55 [ 1.29 , 1.85 ]	0.004895979	28.40%	GGATGGA	Gain	SRSF9
LGG	19	21302864	UTR3	Alu	ZNF714	1.55 [ 1.29 , 1.85 ]	0.004895979	28.40%	TTTTTGG	Gain	TIA1
KIRC	11	118893191	intronic	Alu	TRAPPC4	1.47 [ 1.26 , 1.72 ]	0.005112791	18.60%	TTAATA	Loss	PPIE
KIRC	11	118893191	intronic	Alu	TRAPPC4	1.47 [ 1.26 , 1.72 ]	0.005112791	18.60%	TATTAA	Loss	PPIE
KIRC	11	118893191	intronic	Alu	TRAPPC4	1.47 [ 1.26 , 1.72 ]	0.005112791	18.60%	TTAGGGA	Gain	HNRNPA1
KIRC	11	118893191	intronic	Alu	TRAPPC4	1.47 [ 1.26 , 1.72 ]	0.005112791	18.60%	TAGGGA	Gain	HNRNPA1
KIRC	11	118893191	intronic	Alu	TRAPPC4	1.47 [ 1.26 , 1.72 ]	0.005112791	18.60%	TTAGGGA	Gain	HNRNPA1L2
KIRC	11	118893191	intronic	Alu	TRAPPC4	1.47 [ 1.26 , 1.72 ]	0.005112791	18.60%	TTAGGGA	Gain	HNRNPA2B1
KIRC	11	118893191	intronic	Alu	TRAPPC4	1.47 [ 1.26 , 1.72 ]	0.005112791	18.60%	TTAGGG	Gain	HNRNPD
KIRC	11	118893191	intronic	Alu	TRAPPC4	1.47 [ 1.26 , 1.72 ]	0.005112791	18.60%	TCCCTA	Gain	HNRNPK
KIRC	11	118893191	intronic	Alu	TRAPPC4	1.47 [ 1.26 , 1.72 ]	0.005112791	18.60%	TTAGGG	Gain	PCBP1
KIRC	11	118893191	intronic	Alu	TRAPPC4	1.47 [ 1.26 , 1.72 ]	0.005112791	18.60%	TTAGGG	Gain	PCBP2
KIRC	11	118893191	intronic	Alu	TRAPPC4	1.47 [ 1.26 , 1.72 ]	0.005112791	18.60%	CCCTAA	Gain	PCBP2
KIRC	11	118893191	intronic	Alu	TRAPPC4	1.47 [ 1.26 , 1.72 ]	0.005112791	18.60%	AGGGAA	Gain	ZRANB2
KIRC	14	23303004	intronic	Alu	MRPL52	1.41 [ 1.23 , 1.63 ]	0.005112791	8.00%	ATTTTTA	Loss	ELAVL2
KIRC	14	23303004	intronic	Alu	MRPL52	1.41 [ 1.23 , 1.63 ]	0.005112791	8.00%	AAATACA	Loss	HNRNPL
KIRC	14	23303004	intronic	Alu	MRPL52	1.41 [ 1.23 , 1.63 ]	0.005112791	8.00%	AAATACA	Loss	IGF2BP2
KIRC	14	23303004	intronic	Alu	MRPL52	1.41 [ 1.23 , 1.63 ]	0.005112791	8.00%	AAATACA	Loss	IGF2BP3
KIRC	14	23303004	intronic	Alu	MRPL52	1.41 [ 1.23 , 1.63 ]	0.005112791	8.00%	AAAAATA	Loss	NUPL2
KIRC	14	23303004	intronic	Alu	MRPL52	1.41 [ 1.23 , 1.63 ]	0.005112791	8.00%	AAAAATA	Loss	PABPN1L
KIRC	14	23303004	intronic	Alu	MRPL52	1.41 [ 1.23 , 1.63 ]	0.005112791	8.00%	AAAATA	Loss	PPIE
KIRC	14	23303004	intronic	Alu	MRPL52	1.41 [ 1.23 , 1.63 ]	0.005112791	8.00%	ATTTTT	Loss	PPIE
KIRC	14	23303004	intronic	Alu	MRPL52	1.41 [ 1.23 , 1.63 ]	0.005112791	8.00%	TATTTT	Loss	PPIE
KIRC	14	23303004	intronic	Alu	MRPL52	1.41 [ 1.23 , 1.63 ]	0.005112791	8.00%	AAAAAT	Loss	PPIE
KIRC	14	23303004	intronic	Alu	MRPL52	1.41 [ 1.23 , 1.63 ]	0.005112791	8.00%	ATTTTTA	Loss	TIAL1
KIRC	14	23303004	intronic	Alu	MRPL52	1.41 [ 1.23 , 1.63 ]	0.005112791	8.00%	ATTTTTA	Loss	TRNAU1AP
KIRC	14	23303004	intronic	Alu	MRPL52	1.41 [ 1.23 , 1.63 ]	0.005112791	8.00%	TATTTTT	Loss	TRNAU1AP
KIRC	14	23303004	intronic	Alu	MRPL52	1.41 [ 1.23 , 1.63 ]	0.005112791	8.00%	TTGTGT	Gain	CELF2
KIRC	14	23303004	intronic	Alu	MRPL52	1.41 [ 1.23 , 1.63 ]	0.005112791	8.00%	TGTGTTT	Gain	CELF4
KIRC	14	23303004	intronic	Alu	MRPL52	1.41 [ 1.23 , 1.63 ]	0.005112791	8.00%	TGTGTTT	Gain	CELF5
KIRC	14	23303004	intronic	Alu	MRPL52	1.41 [ 1.23 , 1.63 ]	0.005112791	8.00%	GTTTTTA	Gain	ELAVL2
KIRC	14	23303004	intronic	Alu	MRPL52	1.41 [ 1.23 , 1.63 ]	0.005112791	8.00%	TGTGTTT	Gain	FUBP1
KIRC	14	23303004	intronic	Alu	MRPL52	1.41 [ 1.23 , 1.63 ]	0.005112791	8.00%	AAACACA	Gain	HNRNPL
KIRC	14	23303004	intronic	Alu	MRPL52	1.41 [ 1.23 , 1.63 ]	0.005112791	8.00%	ACACAAA	Gain	HNRNPL
KIRC	14	23303004	intronic	Alu	MRPL52	1.41 [ 1.23 , 1.63 ]	0.005112791	8.00%	AAAAACA	Gain	IGF2BP2
KIRC	14	23303004	intronic	Alu	MRPL52	1.41 [ 1.23 , 1.63 ]	0.005112791	8.00%	AAACACA	Gain	IGF2BP2
KIRC	14	23303004	intronic	Alu	MRPL52	1.41 [ 1.23 , 1.63 ]	0.005112791	8.00%	AAACACA	Gain	IGF2BP3
KIRC	14	23303004	intronic	Alu	MRPL52	1.41 [ 1.23 , 1.63 ]	0.005112791	8.00%	AAAAACA	Gain	IGF2BP3
KIRC	14	23303004	intronic	Alu	MRPL52	1.41 [ 1.23 , 1.63 ]	0.005112791	8.00%	AAAAACA	Gain	PABPC3
KIRC	2	219102553	intronic	Alu	ARPC2	1.41 [ 1.23 , 1.62 ]	0.005112791	7.60%	CAAAAT	Loss	KHDRBS1
KIRC	2	219102553	intronic	Alu	ARPC2	1.41 [ 1.23 , 1.62 ]	0.005112791	7.60%	ATTTTG	Loss	TIA1
KIRC	2	219102553	intronic	Alu	ARPC2	1.41 [ 1.23 , 1.62 ]	0.005112791	7.60%	ATTTTG	Loss	TIAL1
KIRC	2	219102553	intronic	Alu	ARPC2	1.41 [ 1.23 , 1.62 ]	0.005112791	7.60%	CATCTTG	Gain	MATR3
KIRC	5	156514854	intronic	Alu	HAVCR2	1.54 [ 1.30 , 1.83 ]	0.005112791	9.10%	TAGTGA	Loss	HNRNPA1
KIRC	5	156514854	intronic	Alu	HAVCR2	1.54 [ 1.30 , 1.83 ]	0.005112791	9.10%	CAGTGA	Gain	ACO1
KIRC	9	33037484	intronic	Alu	DNAJA1	1.38 [ 1.21 , 1.57 ]	0.005112791	2.70%	GCTGGCC	Loss	SAMD4A
LUSC	17	62399689	UTR3	Alu	PECAM1	1.95 [ 1.51 , 2.52 ]	0.005119005	33.30%	CAGTGA	Loss	ACO1
LUSC	17	62399689	UTR3	Alu	PECAM1	1.95 [ 1.51 , 2.52 ]	0.005119005	33.30%	ACTGCA	Loss	HNRNPDL
LUSC	17	62399689	UTR3	Alu	PECAM1	1.95 [ 1.51 , 2.52 ]	0.005119005	33.30%	CACTGCA	Loss	HNRNPLL
LUSC	17	62399689	UTR3	Alu	PECAM1	1.95 [ 1.51 , 2.52 ]	0.005119005	33.30%	GCGAGCA	Gain	HNRNPDL
LUSC	17	62399689	UTR3	Alu	PECAM1	1.95 [ 1.51 , 2.52 ]	0.005119005	33.30%	CTCGCTGC	Gain	MBNL1
LUSC	17	62399689	UTR3	Alu	PECAM1	1.95 [ 1.51 , 2.52 ]	0.005119005	33.30%	TCGCTG	Gain	MBNL1
LUSC	17	62399689	UTR3	Alu	PECAM1	1.95 [ 1.51 , 2.52 ]	0.005119005	33.30%	CGCTGCA	Gain	SRSF1
LUSC	17	62399689	UTR3	Alu	PECAM1	1.95 [ 1.51 , 2.52 ]	0.005119005	33.30%	AGCGAGC	Gain	SRSF1
LUSC	17	62399689	UTR3	Alu	PECAM1	1.95 [ 1.51 , 2.52 ]	0.005119005	33.30%	TGCAGC	Gain	SRSF5
LUSC	17	62399689	UTR3	Alu	PECAM1	1.95 [ 1.51 , 2.52 ]	0.005119005	33.30%	GCAGCGA	Gain	ZC3H10
UCEC	16	70413590	UTR3	Alu	ST3GAL2	1.70 [ 1.36 , 2.13 ]	0.005190072	27.80%	GTTGTGC	Gain	TARDBP
UCEC	16	70413590	UTR3	Alu	ST3GAL2	1.70 [ 1.36 , 2.13 ]	0.005190072	27.80%	GAGGTT	Gain	ZRANB2
LGG	12	51325383	UTR3	Alu	METTL7A	1.48 [ 1.26 , 1.73 ]	0.005193408	99.60%	AGGTAC	Loss	ZRANB2
LGG	12	51325383	UTR3	Alu	METTL7A	1.48 [ 1.26 , 1.73 ]	0.005193408	99.60%	GTGCTT	Gain	MBNL1
LGG	12	51325383	UTR3	Alu	METTL7A	1.48 [ 1.26 , 1.73 ]	0.005193408	99.60%	AGCACC	Gain	NOVA1
LGG	12	51325383	UTR3	Alu	METTL7A	1.48 [ 1.26 , 1.73 ]	0.005193408	99.60%	AGCACC	Gain	NOVA2
LGG	12	51325383	UTR3	Alu	METTL7A	1.48 [ 1.26 , 1.73 ]	0.005193408	99.60%	CCAAGCA	Gain	SRSF1
UCEC	13	111551376	intronic	Alu	ANKRD10	1.61 [ 1.29 , 2.00 ]	0.005560791	11.30%	ATCCCA	Loss	RBMX
UCEC	13	111551376	intronic	Alu	ANKRD10	1.61 [ 1.29 , 2.00 ]	0.005560791	11.30%	TTACAGG	Loss	SRSF6
UCEC	13	111551376	intronic	Alu	ANKRD10	1.61 [ 1.29 , 2.00 ]	0.005560791	11.30%	CGCCTGTAG	Gain	SRP14
UCEC	13	111551376	intronic	Alu	ANKRD10	1.61 [ 1.29 , 2.00 ]	0.005560791	11.30%	CTACAGG	Gain	SRSF6
UCEC	13	111551376	intronic	Alu	ANKRD10	1.61 [ 1.29 , 2.00 ]	0.005560791	11.30%	GACTAC	Gain	YTHDC1
UCEC	6	160100856	intronic	Alu	SOD2	1.69 [ 1.32 , 2.16 ]	0.005560791	87.40%	TGAAGCC	Gain	SRSF1
UCEC	6	160100856	intronic	Alu	SOD2	1.69 [ 1.32 , 2.16 ]	0.005560791	87.40%	CTTCAC	Gain	SRSF3
UCEC	6	160100856	intronic	Alu	SOD2	1.69 [ 1.32 , 2.16 ]	0.005560791	87.40%	TGAAGCC	Gain	SRSF9
UCEC	6	160100856	intronic	Alu	SOD2	1.69 [ 1.32 , 2.16 ]	0.005560791	86.90%	TGAAGCC	Gain	SRSF1
UCEC	6	160100856	intronic	Alu	SOD2	1.69 [ 1.32 , 2.16 ]	0.005560791	86.90%	CTTCAC	Gain	SRSF3
UCEC	6	160100856	intronic	Alu	SOD2	1.69 [ 1.32 , 2.16 ]	0.005560791	86.90%	TGAAGCC	Gain	SRSF9
UCEC	X	123042983	UTR3	Alu	XIAP	1.72 [ 1.37 , 2.16 ]	0.005715995	13.80%	TCGCTT	Loss	MBNL1
UCEC	X	123042983	UTR3	Alu	XIAP	1.72 [ 1.37 , 2.16 ]	0.005715995	13.80%	CCGCTT	Gain	MBNL1
LGG	13	33097738	intronic	Alu	N4BP2L2	1.32 [ 1.17 , 1.50 ]	0.005736351	15.00%	CTGCTT	Loss	MBNL1
LGG	13	33097738	intronic	Alu	N4BP2L2	1.32 [ 1.17 , 1.50 ]	0.005736351	15.00%	AGCAGTT	Loss	SRSF4
LGG	13	33097738	intronic	Alu	N4BP2L2	1.32 [ 1.17 , 1.50 ]	0.005736351	15.00%	GGTTTAA	Loss	ZCRB1
LGG	13	33097738	intronic	Alu	N4BP2L2	1.32 [ 1.17 , 1.50 ]	0.005736351	15.00%	TAGGCA	Gain	HNRNPA1
LGG	13	33097738	intronic	Alu	N4BP2L2	1.32 [ 1.17 , 1.50 ]	0.005736351	15.00%	CTGCCT	Gain	MBNL1
LGG	13	33097738	intronic	Alu	N4BP2L2	1.32 [ 1.17 , 1.50 ]	0.005736351	15.00%	AGGCAGT	Gain	SRSF2
LGG	14	94565859	intronic	Non-Alu	IFI27L1	1.42 [ 1.21 , 1.66 ]	0.005736351	10.50%	CCAAGGA	Loss	SRSF1
LGG	14	94565859	intronic	Non-Alu	IFI27L1	1.42 [ 1.21 , 1.66 ]	0.005736351	10.50%	TGGTGCT	Loss	SRSF1
LGG	14	94565859	intronic	Non-Alu	IFI27L1	1.42 [ 1.21 , 1.66 ]	0.005736351	10.50%	TGGTGC	Loss	YTHDC1
LGG	14	94565859	intronic	Non-Alu	IFI27L1	1.42 [ 1.21 , 1.66 ]	0.005736351	10.50%	CCGAGGA	Gain	SRSF1
LGG	19	18985799	intronic	Alu	GDF1	1.30 [ 1.15 , 1.46 ]	0.005801143	3.50%	AAGGTG	Gain	HNRNPA1
LGG	19	18985799	intronic	Alu	GDF1	1.30 [ 1.15 , 1.46 ]	0.005801143	3.50%	AAGGTG	Gain	HNRNPF
LGG	19	18985799	intronic	Alu	GDF1	1.30 [ 1.15 , 1.46 ]	0.005801143	3.50%	AAGGTG	Gain	HNRNPH1
LGG	19	18985799	intronic	Alu	GDF1	1.30 [ 1.15 , 1.46 ]	0.005801143	3.50%	AAGGTG	Gain	HNRNPH2
LGG	19	18985799	intronic	Alu	GDF1	1.30 [ 1.15 , 1.46 ]	0.005801143	3.50%	AAGGTG	Gain	HNRNPH3
LGG	19	18985799	intronic	Alu	GDF1	1.30 [ 1.15 , 1.46 ]	0.005801143	3.50%	AGCACC	Gain	NOVA1
LGG	19	18985799	intronic	Alu	GDF1	1.30 [ 1.15 , 1.46 ]	0.005801143	3.50%	AGCACC	Gain	NOVA2
LGG	19	18985799	intronic	Alu	GDF1	1.30 [ 1.15 , 1.46 ]	0.005801143	3.50%	AAGGTG	Gain	SRSF1
LGG	9	94056747	intronic	Alu	AUH	1.29 [ 1.15 , 1.45 ]	0.005879689	7.60%	AGGGAT	Loss	ESRP1
LGG	9	94056747	intronic	Alu	AUH	1.29 [ 1.15 , 1.45 ]	0.005879689	7.60%	AGGGAT	Loss	HNRNPF
LGG	9	94056747	intronic	Alu	AUH	1.29 [ 1.15 , 1.45 ]	0.005879689	7.60%	TCCCTT	Loss	HNRNPK
LGG	9	94056747	intronic	Alu	AUH	1.29 [ 1.15 , 1.45 ]	0.005879689	7.60%	GTTCAAG	Loss	SNRNP70
LGG	9	94056747	intronic	Alu	AUH	1.29 [ 1.15 , 1.45 ]	0.005879689	7.60%	ATCCCC	Gain	RBMX
LGG	1	6707050	intronic	Alu	DNAJC11	1.33 [ 1.17 , 1.51 ]	0.005967006	4.30%	TAGAGA	Loss	HNRNPA1
LGG	1	6707050	intronic	Alu	DNAJC11	1.33 [ 1.17 , 1.51 ]	0.005967006	4.30%	CTACAAA	Loss	SRSF3
LGG	1	6707050	intronic	Alu	DNAJC11	1.33 [ 1.17 , 1.51 ]	0.005967006	4.30%	TGGAGAT	Gain	SRSF1
LGG	1	6707050	intronic	Alu	DNAJC11	1.33 [ 1.17 , 1.51 ]	0.005967006	4.30%	GGAGAT	Gain	SRSF2
LGG	1	6707050	intronic	Alu	DNAJC11	1.33 [ 1.17 , 1.51 ]	0.005967006	4.30%	TGGAGAT	Gain	SRSF2
LGG	1	6707050	intronic	Alu	DNAJC11	1.33 [ 1.17 , 1.51 ]	0.005967006	4.30%	TGTGGA	Gain	SRSF6
LGG	1	6707050	intronic	Alu	DNAJC11	1.33 [ 1.17 , 1.51 ]	0.005967006	4.30%	TTGTGG	Gain	ZFP36
LGG	1	233194643	intronic	Alu	PCNXL2	1.35 [ 1.18 , 1.55 ]	0.005967006	4.30%	TGGGGT	Gain	HNRNPF
LGG	1	233194643	intronic	Alu	PCNXL2	1.35 [ 1.18 , 1.55 ]	0.005967006	4.30%	TGGGGT	Gain	HNRNPH1
LGG	1	233194643	intronic	Alu	PCNXL2	1.35 [ 1.18 , 1.55 ]	0.005967006	4.30%	TGGGGT	Gain	HNRNPH2
LGG	1	233194643	intronic	Alu	PCNXL2	1.35 [ 1.18 , 1.55 ]	0.005967006	4.30%	CCCATGA	Gain	SRSF1
UCEC	2	85838241	intronic	Alu	C2orf68	1.63 [ 1.29 , 2.05 ]	0.006014951	13.80%	CCACAGG	Loss	SRSF6
UCEC	2	85838241	intronic	Alu	C2orf68	1.63 [ 1.29 , 2.05 ]	0.006014951	13.80%	CGCAGGC	Gain	SRSF1
UCEC	2	85838241	intronic	Alu	C2orf68	1.63 [ 1.29 , 2.05 ]	0.006014951	13.80%	TGCGGTC	Gain	SRSF2
UCEC	2	85838241	intronic	Alu	C2orf68	1.63 [ 1.29 , 2.05 ]	0.006014951	13.80%	CCGCAGG	Gain	SRSF5
UCEC	2	85838241	intronic	Alu	C2orf68	1.63 [ 1.29 , 2.05 ]	0.006014951	13.80%	GCCTGCG	Gain	YBX1
UCEC	2	85838241	intronic	Alu	C2orf68	1.63 [ 1.29 , 2.05 ]	0.006014951	13.80%	CTGCGGT	Gain	YBX1
UCEC	2	85838241	intronic	Alu	C2orf68	1.63 [ 1.29 , 2.05 ]	0.006014951	13.80%	CCTGCG	Gain	YBX1
UCEC	2	85838241	intronic	Alu	C2orf68	1.63 [ 1.29 , 2.05 ]	0.006014951	13.80%	CCTGCGG	Gain	YBX1
UCEC	2	85838241	intronic	Alu	C2orf68	1.63 [ 1.29 , 2.05 ]	0.006014951	13.80%	GCCTGC	Gain	YTHDC1
LGG	12	51324467	UTR3	Alu	METTL7A	1.42 [ 1.22 , 1.64 ]	0.00612988	100.00%	GTTCAAG	Loss	SNRNP70
LGG	12	51324467	UTR3	Alu	METTL7A	1.42 [ 1.22 , 1.64 ]	0.00612988	100.00%	ATCACC	Gain	NOVA1
LGG	12	51324467	UTR3	Alu	METTL7A	1.42 [ 1.22 , 1.64 ]	0.00612988	100.00%	ATCACC	Gain	NOVA2
LGG	18	65176260	UTR3	Alu	DSEL	1.46 [ 1.25 , 1.72 ]	0.00612988	69.80%	CAGTGG	Loss	ACO1
LGG	18	65176260	UTR3	Alu	DSEL	1.46 [ 1.25 , 1.72 ]	0.00612988	69.80%	ACTGCA	Loss	HNRNPDL
LGG	18	65176260	UTR3	Alu	DSEL	1.46 [ 1.25 , 1.72 ]	0.00612988	69.80%	CACTGCA	Loss	HNRNPLL
LGG	18	65176260	UTR3	Alu	DSEL	1.46 [ 1.25 , 1.72 ]	0.00612988	69.80%	GGGTGCA	Loss	SRSF9
LGG	18	65176260	UTR3	Alu	DSEL	1.46 [ 1.25 , 1.72 ]	0.00612988	69.80%	CGGTGG	Gain	FUS
LGG	18	65176260	UTR3	Alu	DSEL	1.46 [ 1.25 , 1.72 ]	0.00612988	69.80%	CACCGCA	Gain	HNRNPLL
UCEC	10	73994158	UTR3	Alu	ANAPC16	1.45 [ 1.24 , 1.69 ]	0.006146287	23.40%	AAGGTG	Gain	HNRNPA1
UCEC	10	73994158	UTR3	Alu	ANAPC16	1.45 [ 1.24 , 1.69 ]	0.006146287	23.40%	AAGGTG	Gain	HNRNPF
UCEC	10	73994158	UTR3	Alu	ANAPC16	1.45 [ 1.24 , 1.69 ]	0.006146287	23.40%	AAGGTG	Gain	HNRNPH1
UCEC	10	73994158	UTR3	Alu	ANAPC16	1.45 [ 1.24 , 1.69 ]	0.006146287	23.40%	AAGGTG	Gain	HNRNPH2
UCEC	10	73994158	UTR3	Alu	ANAPC16	1.45 [ 1.24 , 1.69 ]	0.006146287	23.40%	AAGGTG	Gain	HNRNPH3
UCEC	10	73994158	UTR3	Alu	ANAPC16	1.45 [ 1.24 , 1.69 ]	0.006146287	23.40%	AGCACC	Gain	NOVA1
UCEC	10	73994158	UTR3	Alu	ANAPC16	1.45 [ 1.24 , 1.69 ]	0.006146287	23.40%	AGCACC	Gain	NOVA2
UCEC	10	73994158	UTR3	Alu	ANAPC16	1.45 [ 1.24 , 1.69 ]	0.006146287	23.40%	AAGGTG	Gain	SRSF1
LGG	16	30592538	UTR3	Alu	ZNF785	1.33 [ 1.18 , 1.50 ]	0.006222849	5.30%	TCCCAA	Loss	HNRNPK
LGG	16	30592538	UTR3	Alu	ZNF785	1.33 [ 1.18 , 1.50 ]	0.006222849	5.30%	CCTCCCA	Loss	PCBP2
LGG	16	30592538	UTR3	Alu	ZNF785	1.33 [ 1.18 , 1.50 ]	0.006222849	5.30%	TCCCGA	Gain	HNRNPK
LGG	3	50150428	intronic	Alu	RBM5	1.38 [ 1.19 , 1.60 ]	0.006274255	29.80%	TTACAGG	Loss	SRSF6
LGG	3	50150428	intronic	Alu	RBM5	1.38 [ 1.19 , 1.60 ]	0.006274255	29.80%	ACCTGT	Loss	ZFP36
LGG	3	50150428	intronic	Alu	RBM5	1.38 [ 1.19 , 1.60 ]	0.006274255	29.80%	ACCTGC	Gain	ZFP36
LGG	12	51324162	UTR3	Alu	METTL7A	1.42 [ 1.22 , 1.65 ]	0.00628415	90.30%	TCGCTT	Loss	MBNL1
LGG	12	51324162	UTR3	Alu	METTL7A	1.42 [ 1.22 , 1.65 ]	0.00628415	90.30%	CGCTTAA	Loss	ZCRB1
LGG	12	51324162	UTR3	Alu	METTL7A	1.42 [ 1.22 , 1.65 ]	0.00628415	90.30%	GGTTTAA	Loss	ZCRB1
LGG	12	51324162	UTR3	Alu	METTL7A	1.42 [ 1.22 , 1.65 ]	0.00628415	90.30%	TCGCTC	Gain	MBNL1
LGG	9	130991974	intronic	Alu	DNM1	1.38 [ 1.19 , 1.60 ]	0.006496088	7.60%	ATCACC	Loss	NOVA1
LGG	9	130991974	intronic	Alu	DNM1	1.38 [ 1.19 , 1.60 ]	0.006496088	7.60%	ATCACC	Loss	NOVA2
LGG	9	130991974	intronic	Alu	DNM1	1.38 [ 1.19 , 1.60 ]	0.006496088	7.60%	GATCACC	Loss	NOVA2
LGG	9	130991974	intronic	Alu	DNM1	1.38 [ 1.19 , 1.60 ]	0.006496088	7.60%	CTCAGGT	Loss	SRSF1
UCEC	11	65180643	UTR3	Alu	FRMD8	1.82 [ 1.41 , 2.36 ]	0.006723899	67.20%	TAGAGA	Loss	HNRNPA1
UCEC	11	65180643	UTR3	Alu	FRMD8	1.82 [ 1.41 , 2.36 ]	0.006723899	67.20%	CACTAAA	Gain	KHDRBS2
UCEC	11	65180643	UTR3	Alu	FRMD8	1.82 [ 1.41 , 2.36 ]	0.006723899	67.20%	TTAGTGG	Gain	SFPQ
UCEC	11	65180643	UTR3	Alu	FRMD8	1.82 [ 1.41 , 2.36 ]	0.006723899	67.20%	TGGAGAT	Gain	SRSF1
UCEC	11	65180643	UTR3	Alu	FRMD8	1.82 [ 1.41 , 2.36 ]	0.006723899	67.20%	GGAGAT	Gain	SRSF2
UCEC	11	65180643	UTR3	Alu	FRMD8	1.82 [ 1.41 , 2.36 ]	0.006723899	67.20%	TGGAGAT	Gain	SRSF2
UCEC	6	150047466	UTR3	Alu	NUP43	2.09 [ 1.52 , 2.89 ]	0.006723899	63.40%	AACCTG	Loss	NXF1
UCEC	6	150047466	UTR3	Alu	NUP43	2.09 [ 1.52 , 2.89 ]	0.006723899	63.40%	CCTCCCA	Loss	PCBP2
UCEC	6	150047466	UTR3	Alu	NUP43	2.09 [ 1.52 , 2.89 ]	0.006723899	63.40%	CCCGGGA	Gain	SRSF1
UCEC	X	107321667	UTR3	Alu	VSIG1	2.25 [ 1.58 , 3.20 ]	0.006723899	13.10%	TTTTTG	Loss	HNRNPC
UCEC	X	107321667	UTR3	Alu	VSIG1	2.25 [ 1.58 , 3.20 ]	0.006723899	13.10%	ATTTTTG	Loss	HNRNPC
UCEC	X	107321667	UTR3	Alu	VSIG1	2.25 [ 1.58 , 3.20 ]	0.006723899	13.10%	ATTTTTG	Loss	HNRNPCL1
UCEC	X	107321667	UTR3	Alu	VSIG1	2.25 [ 1.58 , 3.20 ]	0.006723899	13.10%	AAAATT	Loss	PPIE
UCEC	X	107321667	UTR3	Alu	VSIG1	2.25 [ 1.58 , 3.20 ]	0.006723899	13.10%	ATTTTT	Loss	PPIE
UCEC	X	107321667	UTR3	Alu	VSIG1	2.25 [ 1.58 , 3.20 ]	0.006723899	13.10%	AATTTT	Loss	PPIE
UCEC	X	107321667	UTR3	Alu	VSIG1	2.25 [ 1.58 , 3.20 ]	0.006723899	13.10%	AAAAAT	Loss	PPIE
UCEC	X	107321667	UTR3	Alu	VSIG1	2.25 [ 1.58 , 3.20 ]	0.006723899	13.10%	TTTTTGT	Loss	TIA1
UCEC	X	107321667	UTR3	Alu	VSIG1	2.25 [ 1.58 , 3.20 ]	0.006723899	13.10%	ATTTTTG	Loss	TIA1
UCEC	X	107321667	UTR3	Alu	VSIG1	2.25 [ 1.58 , 3.20 ]	0.006723899	13.10%	AATACAG	Gain	ENOX1
UCEC	X	107321667	UTR3	Alu	VSIG1	2.25 [ 1.58 , 3.20 ]	0.006723899	13.10%	AGAAATT	Gain	PABPC5
UCEC	X	107321667	UTR3	Alu	VSIG1	2.25 [ 1.58 , 3.20 ]	0.006723899	13.10%	TACAGA	Gain	SRSF5
KIRC	14	35496714	intronic	Alu	SRP54	1.50 [ 1.27 , 1.78 ]	0.006896984	14.20%	GTGCTG	Loss	MBNL1
KIRC	14	35496714	intronic	Alu	SRP54	1.50 [ 1.27 , 1.78 ]	0.006896984	14.20%	ATCCCA	Loss	RBMX
KIRC	14	35496714	intronic	Alu	SRP54	1.50 [ 1.27 , 1.78 ]	0.006896984	14.20%	CCCAGCA	Loss	SRSF1
KIRC	14	35496714	intronic	Alu	SRP54	1.50 [ 1.27 , 1.78 ]	0.006896984	14.20%	CCGGCAC	Gain	NUPL2
KIRC	14	35496714	intronic	Alu	SRP54	1.50 [ 1.27 , 1.78 ]	0.006896984	14.20%	CCCGGCA	Gain	SRSF1
KIRC	14	35496714	intronic	Alu	SRP54	1.50 [ 1.27 , 1.78 ]	0.006896984	14.20%	CCCGGC	Gain	SRSF6
LGG	19	1590462	intronic	Alu	MBD3	1.29 [ 1.15 , 1.46 ]	0.007060785	6.20%	ATTTTTA	Loss	ELAVL2
LGG	19	1590462	intronic	Alu	MBD3	1.29 [ 1.15 , 1.46 ]	0.007060785	6.20%	TTTATA	Loss	HNRNPA1
LGG	19	1590462	intronic	Alu	MBD3	1.29 [ 1.15 , 1.46 ]	0.007060785	6.20%	TTTATA	Loss	HNRNPA2B1
LGG	19	1590462	intronic	Alu	MBD3	1.29 [ 1.15 , 1.46 ]	0.007060785	6.20%	TTTTTA	Loss	HNRNPC
LGG	19	1590462	intronic	Alu	MBD3	1.29 [ 1.15 , 1.46 ]	0.007060785	6.20%	ATAAAAA	Loss	KHDRBS1
LGG	19	1590462	intronic	Alu	MBD3	1.29 [ 1.15 , 1.46 ]	0.007060785	6.20%	ATAAAA	Loss	KHDRBS1
LGG	19	1590462	intronic	Alu	MBD3	1.29 [ 1.15 , 1.46 ]	0.007060785	6.20%	ATAAAA	Loss	KHDRBS3
LGG	19	1590462	intronic	Alu	MBD3	1.29 [ 1.15 , 1.46 ]	0.007060785	6.20%	TTTATA	Loss	PPIE
LGG	19	1590462	intronic	Alu	MBD3	1.29 [ 1.15 , 1.46 ]	0.007060785	6.20%	TAAAAA	Loss	PPIE
LGG	19	1590462	intronic	Alu	MBD3	1.29 [ 1.15 , 1.46 ]	0.007060785	6.20%	ATAAAA	Loss	PPIE
LGG	19	1590462	intronic	Alu	MBD3	1.29 [ 1.15 , 1.46 ]	0.007060785	6.20%	TTTTTA	Loss	PPIE
LGG	19	1590462	intronic	Alu	MBD3	1.29 [ 1.15 , 1.46 ]	0.007060785	6.20%	TATAAA	Loss	PPIE
LGG	19	1590462	intronic	Alu	MBD3	1.29 [ 1.15 , 1.46 ]	0.007060785	6.20%	TTTTAT	Loss	PPIE
LGG	19	1590462	intronic	Alu	MBD3	1.29 [ 1.15 , 1.46 ]	0.007060785	6.20%	ATTTTTA	Loss	TIAL1
LGG	19	1590462	intronic	Alu	MBD3	1.29 [ 1.15 , 1.46 ]	0.007060785	6.20%	ATTTTTA	Loss	TRNAU1AP
LGG	19	1590462	intronic	Alu	MBD3	1.29 [ 1.15 , 1.46 ]	0.007060785	6.20%	TTTTTG	Gain	HNRNPC
LGG	19	1590462	intronic	Alu	MBD3	1.29 [ 1.15 , 1.46 ]	0.007060785	6.20%	ATTTTTG	Gain	HNRNPC
LGG	19	1590462	intronic	Alu	MBD3	1.29 [ 1.15 , 1.46 ]	0.007060785	6.20%	ATTTTTG	Gain	HNRNPCL1
LGG	19	1590462	intronic	Alu	MBD3	1.29 [ 1.15 , 1.46 ]	0.007060785	6.20%	CTACAAA	Gain	SRSF3
LGG	19	1590462	intronic	Alu	MBD3	1.29 [ 1.15 , 1.46 ]	0.007060785	6.20%	TTTTTGT	Gain	TIA1
LGG	19	1590462	intronic	Alu	MBD3	1.29 [ 1.15 , 1.46 ]	0.007060785	6.20%	ATTTTTG	Gain	TIA1
LGG	16	28968919	intronic	Alu	NFATC2IP	1.45 [ 1.22 , 1.72 ]	0.007383308	11.90%	ATGCCA	Loss	MBNL1
LGG	16	28968919	intronic	Alu	NFATC2IP	1.45 [ 1.22 , 1.72 ]	0.007383308	11.90%	GATCATG	Loss	RBM46
LGG	16	28968919	intronic	Alu	NFATC2IP	1.45 [ 1.22 , 1.72 ]	0.007383308	11.90%	TCATGC	Loss	YTHDC1
LGG	16	28968919	intronic	Alu	NFATC2IP	1.45 [ 1.22 , 1.72 ]	0.007383308	11.90%	TCGTGC	Gain	YTHDC1
LGG	X	24095220	UTR3	Alu	EIF2S3	0.61 [ 0.49 , 0.75 ]	0.007658716	100.00%	TCAAAA	Loss	RBMX
LGG	X	24095220	UTR3	Alu	EIF2S3	0.61 [ 0.49 , 0.75 ]	0.007658716	100.00%	ACCCAA	Gain	HNRNPK
LGG	X	24095220	UTR3	Alu	EIF2S3	0.61 [ 0.49 , 0.75 ]	0.007658716	100.00%	TTTTTGG	Gain	TIA1
KIRC	10	103548300	intronic	Alu	MGEA5	1.57 [ 1.30 , 1.91 ]	0.007745181	21.40%	CCGGCCA	Gain	SRSF1
KIRC	10	103548300	intronic	Alu	MGEA5	1.57 [ 1.30 , 1.91 ]	0.007745181	21.40%	CCCGGC	Gain	SRSF6
KIRC	11	47502476	intronic	Alu	CELF1	1.43 [ 1.23 , 1.67 ]	0.007745181	18.80%	CTGCTT	Loss	MBNL1
KIRC	11	47502476	intronic	Alu	CELF1	1.43 [ 1.23 , 1.67 ]	0.007745181	18.80%	AAGCAGC	Loss	SRSF11
KIRC	11	47502476	intronic	Alu	CELF1	1.43 [ 1.23 , 1.67 ]	0.007745181	18.80%	AAGCGGCTGG	Gain	FMR1
KIRC	11	47502476	intronic	Alu	CELF1	1.43 [ 1.23 , 1.67 ]	0.007745181	18.80%	CCGCTT	Gain	MBNL1
KIRC	11	47502476	intronic	Alu	CELF1	1.43 [ 1.23 , 1.67 ]	0.007745181	18.80%	GGCTGGG	Gain	RBM25
KIRC	11	47502476	intronic	Alu	CELF1	1.43 [ 1.23 , 1.67 ]	0.007745181	18.80%	CCCAGCC	Gain	SRSF1
KIRC	19	6708245	intronic	Alu	C3	1.44 [ 1.23 , 1.68 ]	0.007745181	31.70%	AACCTG	Loss	NXF1
KIRC	2	85550267	intronic	Alu	TGOLN2	1.42 [ 1.23 , 1.65 ]	0.007745181	9.10%	ATTTTTA	Loss	ELAVL2
KIRC	2	85550267	intronic	Alu	TGOLN2	1.42 [ 1.23 , 1.65 ]	0.007745181	9.10%	TTTTTA	Loss	HNRNPC
KIRC	2	85550267	intronic	Alu	TGOLN2	1.42 [ 1.23 , 1.65 ]	0.007745181	9.10%	AAATACA	Loss	HNRNPL
KIRC	2	85550267	intronic	Alu	TGOLN2	1.42 [ 1.23 , 1.65 ]	0.007745181	9.10%	AAATACA	Loss	IGF2BP2
KIRC	2	85550267	intronic	Alu	TGOLN2	1.42 [ 1.23 , 1.65 ]	0.007745181	9.10%	AAATACA	Loss	IGF2BP3
KIRC	2	85550267	intronic	Alu	TGOLN2	1.42 [ 1.23 , 1.65 ]	0.007745181	9.10%	CTAAAA	Loss	KHDRBS1
KIRC	2	85550267	intronic	Alu	TGOLN2	1.42 [ 1.23 , 1.65 ]	0.007745181	9.10%	AAAAATA	Loss	NUPL2
KIRC	2	85550267	intronic	Alu	TGOLN2	1.42 [ 1.23 , 1.65 ]	0.007745181	9.10%	AAAAATA	Loss	PABPN1L
KIRC	2	85550267	intronic	Alu	TGOLN2	1.42 [ 1.23 , 1.65 ]	0.007745181	9.10%	AAAAAT	Loss	PPIE
KIRC	2	85550267	intronic	Alu	TGOLN2	1.42 [ 1.23 , 1.65 ]	0.007745181	9.10%	AAAATA	Loss	PPIE
KIRC	2	85550267	intronic	Alu	TGOLN2	1.42 [ 1.23 , 1.65 ]	0.007745181	9.10%	TAAAAA	Loss	PPIE
KIRC	2	85550267	intronic	Alu	TGOLN2	1.42 [ 1.23 , 1.65 ]	0.007745181	9.10%	TTTTTA	Loss	PPIE
KIRC	2	85550267	intronic	Alu	TGOLN2	1.42 [ 1.23 , 1.65 ]	0.007745181	9.10%	TATTTT	Loss	PPIE
KIRC	2	85550267	intronic	Alu	TGOLN2	1.42 [ 1.23 , 1.65 ]	0.007745181	9.10%	ATTTTT	Loss	PPIE
KIRC	2	85550267	intronic	Alu	TGOLN2	1.42 [ 1.23 , 1.65 ]	0.007745181	9.10%	ATTTTTA	Loss	TIAL1
KIRC	2	85550267	intronic	Alu	TGOLN2	1.42 [ 1.23 , 1.65 ]	0.007745181	9.10%	TATTTTT	Loss	TRNAU1AP
KIRC	2	85550267	intronic	Alu	TGOLN2	1.42 [ 1.23 , 1.65 ]	0.007745181	9.10%	ATTTTTA	Loss	TRNAU1AP
KIRC	5	179293679	intronic	Non-Alu	TBC1D9B	1.28 [ 1.16 , 1.43 ]	0.007745181	6.00%	TAGGCT	Loss	HNRNPA1
KIRC	5	179293679	intronic	Non-Alu	TBC1D9B	1.28 [ 1.16 , 1.43 ]	0.007745181	6.00%	TAGAGT	Loss	HNRNPA1
KIRC	5	179293679	intronic	Non-Alu	TBC1D9B	1.28 [ 1.16 , 1.43 ]	0.007745181	6.00%	GCCCAG	Gain	HNRNPK
KIRC	5	179293679	intronic	Non-Alu	TBC1D9B	1.28 [ 1.16 , 1.43 ]	0.007745181	6.00%	AAGCCCA	Gain	PCBP1
HNSC	2	74081680	intronic	Alu	STAMBP	1.39 [ 1.22 , 1.60 ]	0.008012822	3.40%	CTACAGC	Loss	SRSF3
HNSC	2	74081680	intronic	Alu	STAMBP	1.39 [ 1.22 , 1.60 ]	0.008012822	3.40%	TACAGC	Loss	SRSF5
HNSC	2	74081680	intronic	Alu	STAMBP	1.39 [ 1.22 , 1.60 ]	0.008012822	3.40%	TAGTGC	Loss	YTHDC1
HNSC	2	74081680	intronic	Alu	STAMBP	1.39 [ 1.22 , 1.60 ]	0.008012822	3.40%	CAGTGC	Gain	ACO1
HNSC	2	74081680	intronic	Alu	STAMBP	1.39 [ 1.22 , 1.60 ]	0.008012822	3.40%	ACTGCA	Gain	HNRNPDL
HNSC	2	74081680	intronic	Alu	STAMBP	1.39 [ 1.22 , 1.60 ]	0.008012822	3.40%	CACTGCA	Gain	HNRNPLL
HNSC	2	74081680	intronic	Alu	STAMBP	1.39 [ 1.22 , 1.60 ]	0.008012822	3.40%	TGCAGC	Gain	SRSF5
HNSC	2	74081680	intronic	Alu	STAMBP	1.39 [ 1.22 , 1.60 ]	0.008012822	3.40%	GGCTGC	Gain	YTHDC1
LGG	13	33099032	intronic	Alu	N4BP2L2	1.41 [ 1.20 , 1.65 ]	0.008191501	38.70%	TAGCTTA	Loss	HNRNPA0
LGG	13	33099032	intronic	Alu	N4BP2L2	1.41 [ 1.20 , 1.65 ]	0.008191501	38.70%	TAGGCT	Gain	HNRNPA1
LGG	13	33099032	intronic	Alu	N4BP2L2	1.41 [ 1.20 , 1.65 ]	0.008191501	38.70%	AGTAGCC	Gain	HNRNPDL
LGG	13	33099032	intronic	Alu	N4BP2L2	1.41 [ 1.20 , 1.65 ]	0.008191501	38.70%	GGCTAC	Gain	YTHDC1
KIRC	1	155104828	intronic	Alu	EFNA1	1.46 [ 1.24 , 1.71 ]	0.008518979	32.20%	TTGCTT	Loss	MBNL1
KIRC	1	155104828	intronic	Alu	EFNA1	1.46 [ 1.24 , 1.71 ]	0.008518979	32.20%	TCGCTT	Gain	MBNL1
KIRC	11	118893195	intronic	Alu	TRAPPC4	1.50 [ 1.26 , 1.80 ]	0.008518979	27.00%	CAGCTTCC	Loss	KHSRP
KIRC	11	118893195	intronic	Alu	TRAPPC4	1.50 [ 1.26 , 1.80 ]	0.008518979	27.00%	CAGCCTCC	Gain	KHSRP
KIRC	11	118893195	intronic	Alu	TRAPPC4	1.50 [ 1.26 , 1.80 ]	0.008518979	27.00%	AAGGAGG	Gain	SRSF9
LGG	6	139113411	intronic	Alu	CCDC28A	1.29 [ 1.14 , 1.45 ]	0.008737713	4.30%	ATCCCA	Loss	RBMX
LGG	6	139113411	intronic	Alu	CCDC28A	1.29 [ 1.14 , 1.45 ]	0.008737713	4.30%	TTACAGG	Loss	SRSF6
LGG	6	139113411	intronic	Alu	CCDC28A	1.29 [ 1.14 , 1.45 ]	0.008737713	4.30%	CTACAGG	Gain	SRSF6
LGG	6	139113411	intronic	Alu	CCDC28A	1.29 [ 1.14 , 1.45 ]	0.008737713	4.30%	GACTAC	Gain	YTHDC1
UCEC	1	204524843	UTR3	Alu	MDM4	1.74 [ 1.36 , 2.22 ]	0.00880174	9.10%	TTTTTG	Loss	HNRNPC
UCEC	1	204524843	UTR3	Alu	MDM4	1.74 [ 1.36 , 2.22 ]	0.00880174	9.10%	ATTTTTG	Loss	HNRNPC
UCEC	1	204524843	UTR3	Alu	MDM4	1.74 [ 1.36 , 2.22 ]	0.00880174	9.10%	ATTTTTG	Loss	HNRNPCL1
UCEC	1	204524843	UTR3	Alu	MDM4	1.74 [ 1.36 , 2.22 ]	0.00880174	9.10%	ATTTTT	Loss	PPIE
UCEC	1	204524843	UTR3	Alu	MDM4	1.74 [ 1.36 , 2.22 ]	0.00880174	9.10%	AAATTA	Loss	PPIE
UCEC	1	204524843	UTR3	Alu	MDM4	1.74 [ 1.36 , 2.22 ]	0.00880174	9.10%	AATTTT	Loss	PPIE
UCEC	1	204524843	UTR3	Alu	MDM4	1.74 [ 1.36 , 2.22 ]	0.00880174	9.10%	TAATTT	Loss	PPIE
UCEC	1	204524843	UTR3	Alu	MDM4	1.74 [ 1.36 , 2.22 ]	0.00880174	9.10%	AAAAAT	Loss	PPIE
UCEC	1	204524843	UTR3	Alu	MDM4	1.74 [ 1.36 , 2.22 ]	0.00880174	9.10%	AAAATT	Loss	PPIE
UCEC	1	204524843	UTR3	Alu	MDM4	1.74 [ 1.36 , 2.22 ]	0.00880174	9.10%	TTTTTGT	Loss	TIA1
UCEC	1	204524843	UTR3	Alu	MDM4	1.74 [ 1.36 , 2.22 ]	0.00880174	9.10%	ATTTTTG	Loss	TIA1
UCEC	1	204524843	UTR3	Alu	MDM4	1.74 [ 1.36 , 2.22 ]	0.00880174	9.10%	AATTAGC	Loss	UNK
UCEC	1	204524843	UTR3	Alu	MDM4	1.74 [ 1.36 , 2.22 ]	0.00880174	9.10%	AGTTAG	Gain	HNRNPA1
UCEC	1	204524843	UTR3	Alu	MDM4	1.74 [ 1.36 , 2.22 ]	0.00880174	9.10%	CTTTTG	Gain	TIA1
UCEC	1	204524843	UTR3	Alu	MDM4	1.74 [ 1.36 , 2.22 ]	0.00880174	9.10%	CTTTTG	Gain	TIAL1
UCEC	1	204524843	UTR3	Alu	MDM4	1.74 [ 1.36 , 2.22 ]	0.00880174	9.10%	ACTTTT	Gain	ZFP36
UCEC	10	101992645	UTR3	Alu	CWF19L1	1.54 [ 1.27 , 1.86 ]	0.00880174	26.90%	GCTTGC	Gain	MBNL1
LGG	1	84415088	intronic	Alu	TTLL7	1.43 [ 1.21 , 1.69 ]	0.008860913	8.00%	GGCTAC	Loss	YTHDC1
LGG	1	84415088	intronic	Alu	TTLL7	1.43 [ 1.21 , 1.69 ]	0.008860913	8.00%	ACTGCA	Gain	HNRNPDL
LGG	1	84415088	intronic	Alu	TTLL7	1.43 [ 1.21 , 1.69 ]	0.008860913	8.00%	CACTGCA	Gain	HNRNPLL
LGG	1	84415088	intronic	Alu	TTLL7	1.43 [ 1.21 , 1.69 ]	0.008860913	8.00%	CAGCCTCC	Gain	KHSRP
LGG	1	84415088	intronic	Alu	TTLL7	1.43 [ 1.21 , 1.69 ]	0.008860913	8.00%	TGCAGC	Gain	SRSF5
LGG	1	84415088	intronic	Alu	TTLL7	1.43 [ 1.21 , 1.69 ]	0.008860913	8.00%	GGCTGC	Gain	YTHDC1
LGG	8	99055492	intronic	Alu	RPL30	0.65 [ 0.54 , 0.80 ]	0.008860913	79.20%	ATCCCA	Loss	RBMX
LGG	8	99055492	intronic	Alu	RPL30	0.65 [ 0.54 , 0.80 ]	0.008860913	79.20%	TTACAGG	Loss	SRSF6
LGG	8	99055492	intronic	Alu	RPL30	0.65 [ 0.54 , 0.80 ]	0.008860913	79.20%	CGCCTGTAG	Gain	SRP14
LGG	8	99055492	intronic	Alu	RPL30	0.65 [ 0.54 , 0.80 ]	0.008860913	79.20%	CTACAGG	Gain	SRSF6
LGG	8	99055492	intronic	Alu	RPL30	0.65 [ 0.54 , 0.80 ]	0.008860913	79.20%	GACTAC	Gain	YTHDC1
LGG	9	130991804	intronic	Alu	DNM1	1.43 [ 1.21 , 1.69 ]	0.008860913	17.30%	CCTTCCA	Loss	PCBP2
LGG	9	130991804	intronic	Alu	DNM1	1.43 [ 1.21 , 1.69 ]	0.008860913	17.30%	ACCTTC	Loss	ZFP36
LGG	9	130991804	intronic	Alu	DNM1	1.43 [ 1.21 , 1.69 ]	0.008860913	17.30%	CCTTCC	Loss	ZFP36
LGG	9	130991804	intronic	Alu	DNM1	1.43 [ 1.21 , 1.69 ]	0.008860913	17.30%	TGGAGGG	Gain	LIN28A
LGG	9	130991804	intronic	Alu	DNM1	1.43 [ 1.21 , 1.69 ]	0.008860913	17.30%	CCCTCCA	Gain	PCBP2
LGG	9	130991804	intronic	Alu	DNM1	1.43 [ 1.21 , 1.69 ]	0.008860913	17.30%	GGAGGG	Gain	SFPQ
LGG	9	130991804	intronic	Alu	DNM1	1.43 [ 1.21 , 1.69 ]	0.008860913	17.30%	CCCTCCA	Gain	SRSF1
LGG	9	130991804	intronic	Alu	DNM1	1.43 [ 1.21 , 1.69 ]	0.008860913	17.30%	CCCTCC	Gain	ZFP36
LGG	9	140505944	intronic	Alu	ARRDC1	1.36 [ 1.18 , 1.58 ]	0.008860913	63.40%	AGGTTA	Loss	ZRANB2
LGG	1	1418757	intronic	Alu	ATAD3B	1.33 [ 1.16 , 1.53 ]	0.008904506	6.00%	TAGGAAA	Loss	DAZAP1
LGG	1	1418757	intronic	Alu	ATAD3B	1.33 [ 1.16 , 1.53 ]	0.008904506	6.00%	ATTTTC	Loss	ELAVL2
LGG	1	1418757	intronic	Alu	ATAD3B	1.33 [ 1.16 , 1.53 ]	0.008904506	6.00%	TAGGAA	Loss	HNRNPA1
LGG	1	1418757	intronic	Alu	ATAD3B	1.33 [ 1.16 , 1.53 ]	0.008904506	6.00%	AATTTT	Loss	PPIE
LGG	1	1418757	intronic	Alu	ATAD3B	1.33 [ 1.16 , 1.53 ]	0.008904506	6.00%	AAAATT	Loss	PPIE
LGG	1	1418757	intronic	Alu	ATAD3B	1.33 [ 1.16 , 1.53 ]	0.008904506	6.00%	AGGAAAA	Loss	SRSF9
LGG	1	1418757	intronic	Alu	ATAD3B	1.33 [ 1.16 , 1.53 ]	0.008904506	6.00%	ATTTTC	Loss	TIA1
LGG	1	1418757	intronic	Alu	ATAD3B	1.33 [ 1.16 , 1.53 ]	0.008904506	6.00%	ATTTTC	Loss	TIAL1
LGG	1	1418757	intronic	Alu	ATAD3B	1.33 [ 1.16 , 1.53 ]	0.008904506	6.00%	AGGAGAA	Gain	LIN28A
LGG	1	1418757	intronic	Alu	ATAD3B	1.33 [ 1.16 , 1.53 ]	0.008904506	6.00%	AGGAGA	Gain	SRSF1
LGG	1	1418757	intronic	Alu	ATAD3B	1.33 [ 1.16 , 1.53 ]	0.008904506	6.00%	AGGAGAA	Gain	SRSF2
LGG	1	1418757	intronic	Alu	ATAD3B	1.33 [ 1.16 , 1.53 ]	0.008904506	6.00%	GGAGAA	Gain	SRSF2
LGG	1	1418757	intronic	Alu	ATAD3B	1.33 [ 1.16 , 1.53 ]	0.008904506	6.00%	AGGAGAA	Gain	SRSF9
LGG	10	3113140	intronic	Alu	PFKP	0.58 [ 0.45 , 0.76 ]	0.009032781	36.40%	TAGTGA	Loss	HNRNPA1
LGG	10	3113140	intronic	Alu	PFKP	0.58 [ 0.45 , 0.76 ]	0.009032781	36.40%	CAGTGA	Gain	ACO1
LGG	10	3113140	intronic	Alu	PFKP	0.58 [ 0.45 , 0.76 ]	0.009032781	36.40%	GTGCTG	Gain	MBNL1
LGG	10	3113140	intronic	Alu	PFKP	0.58 [ 0.45 , 0.76 ]	0.009032781	36.40%	CACAGTG	Gain	SRSF1
LGG	11	32670334	intronic	Alu	CCDC73	1.31 [ 1.15 , 1.49 ]	0.009032781	15.40%	ATCACC	Loss	NOVA1
LGG	11	32670334	intronic	Alu	CCDC73	1.31 [ 1.15 , 1.49 ]	0.009032781	15.40%	ATCACC	Loss	NOVA2
LGG	11	32670334	intronic	Alu	CCDC73	1.31 [ 1.15 , 1.49 ]	0.009032781	15.40%	GATCACC	Loss	NOVA2
LGG	11	32670334	intronic	Alu	CCDC73	1.31 [ 1.15 , 1.49 ]	0.009032781	15.40%	CTCAGGT	Loss	SRSF1
LGG	13	115052850	intronic	Alu	UPF3A	0.64 [ 0.51 , 0.79 ]	0.009032781	74.50%	CCTTGT	Loss	ZFP36
LGG	13	115052850	intronic	Alu	UPF3A	0.64 [ 0.51 , 0.79 ]	0.009032781	74.50%	TCACAGG	Gain	SRSF6
LGG	13	115052850	intronic	Alu	UPF3A	0.64 [ 0.51 , 0.79 ]	0.009032781	74.50%	CCCTGT	Gain	ZFP36
LGG	19	3962097	intronic	Alu	DAPK3	1.36 [ 1.17 , 1.57 ]	0.009032781	15.60%	CTGCCC	Loss	MBNL1
LGG	19	3962097	intronic	Alu	DAPK3	1.36 [ 1.17 , 1.57 ]	0.009032781	15.60%	GATCTG	Loss	YBX1
LGG	19	3962097	intronic	Alu	DAPK3	1.36 [ 1.17 , 1.57 ]	0.009032781	15.60%	CGCCCTCC	Gain	KHSRP
LGG	19	3962097	intronic	Alu	DAPK3	1.36 [ 1.17 , 1.57 ]	0.009032781	15.60%	CCGCCC	Gain	SUPV3L1
LGG	20	3200181	intronic	Alu	ITPA	1.37 [ 1.18 , 1.60 ]	0.009032781	28.40%	TCCCGA	Gain	HNRNPK
LGG	9	135764932	intronic	Alu	C9orf9	0.63 [ 0.51 , 0.79 ]	0.009032781	94.70%	TTACAGG	Loss	SRSF6
LGG	9	135764932	intronic	Alu	C9orf9	0.63 [ 0.51 , 0.79 ]	0.009032781	94.70%	GCCTGC	Gain	YTHDC1
LGG	18	65174313	UTR3	Alu	DSEL	1.42 [ 1.22 , 1.66 ]	0.009159188	50.60%	GGTGTGG	Loss	CELF4
LGG	18	65174313	UTR3	Alu	DSEL	1.42 [ 1.22 , 1.66 ]	0.009159188	50.60%	TGTGGTG	Loss	CELF6
LGG	18	65174313	UTR3	Alu	DSEL	1.42 [ 1.22 , 1.66 ]	0.009159188	50.60%	TGTGGTG	Loss	CELF6
LGG	18	65174313	UTR3	Alu	DSEL	1.42 [ 1.22 , 1.66 ]	0.009159188	50.60%	TGGTGG	Loss	FUS
LGG	18	65174313	UTR3	Alu	DSEL	1.42 [ 1.22 , 1.66 ]	0.009159188	50.60%	GTGGTGG	Loss	SFPQ
LGG	18	65174313	UTR3	Alu	DSEL	1.42 [ 1.22 , 1.66 ]	0.009159188	50.60%	TGGTGGC	Loss	SRSF1
LGG	18	65174313	UTR3	Alu	DSEL	1.42 [ 1.22 , 1.66 ]	0.009159188	50.60%	TGGTGGC	Loss	SRSF9
LGG	18	65174313	UTR3	Alu	DSEL	1.42 [ 1.22 , 1.66 ]	0.009159188	50.60%	CGGTGG	Gain	FUS
LGG	18	65174313	UTR3	Alu	DSEL	1.42 [ 1.22 , 1.66 ]	0.009159188	50.60%	CACCGCA	Gain	HNRNPLL
HNSC	16	28909637	Synonymous	Non-Alu	ATP2A1	1.28 [ 1.13 , 1.46 ]	0.009181739	4.90%	GAAGGAA	Loss	HNRNPM
HNSC	16	28909637	Synonymous	Non-Alu	ATP2A1	1.28 [ 1.13 , 1.46 ]	0.009181739	4.90%	AAAAGA	Loss	PABPN1
HNSC	16	28909637	Synonymous	Non-Alu	ATP2A1	1.28 [ 1.13 , 1.46 ]	0.009181739	4.90%	GAAGGAA	Loss	RBM5
HNSC	16	28909637	Synonymous	Non-Alu	ATP2A1	1.28 [ 1.13 , 1.46 ]	0.009181739	4.90%	AGGAAAA	Loss	SRSF9
HNSC	16	28909637	Synonymous	Non-Alu	ATP2A1	1.28 [ 1.13 , 1.46 ]	0.009181739	4.90%	CTTTTC	Loss	TIA1
HNSC	16	28909637	Synonymous	Non-Alu	ATP2A1	1.28 [ 1.13 , 1.46 ]	0.009181739	4.90%	CTTTTC	Loss	TIAL1
HNSC	16	28909637	Synonymous	Non-Alu	ATP2A1	1.28 [ 1.13 , 1.46 ]	0.009181739	4.90%	TCTTTT	Loss	ZFP36
HNSC	16	28909637	Synonymous	Non-Alu	ATP2A1	1.28 [ 1.13 , 1.46 ]	0.009181739	4.90%	AGGAGAA	Gain	LIN28A
HNSC	16	28909637	Synonymous	Non-Alu	ATP2A1	1.28 [ 1.13 , 1.46 ]	0.009181739	4.90%	AGAAGA	Gain	PABPN1
HNSC	16	28909637	Synonymous	Non-Alu	ATP2A1	1.28 [ 1.13 , 1.46 ]	0.009181739	4.90%	ATCTTC	Gain	PTBP1
HNSC	16	28909637	Synonymous	Non-Alu	ATP2A1	1.28 [ 1.13 , 1.46 ]	0.009181739	4.90%	GAAGGAG	Gain	RBM5
HNSC	16	28909637	Synonymous	Non-Alu	ATP2A1	1.28 [ 1.13 , 1.46 ]	0.009181739	4.90%	AGGAGA	Gain	SRSF1
HNSC	16	28909637	Synonymous	Non-Alu	ATP2A1	1.28 [ 1.13 , 1.46 ]	0.009181739	4.90%	GAAGGAG	Gain	SRSF1
HNSC	16	28909637	Synonymous	Non-Alu	ATP2A1	1.28 [ 1.13 , 1.46 ]	0.009181739	4.90%	GGAGAA	Gain	SRSF2
HNSC	16	28909637	Synonymous	Non-Alu	ATP2A1	1.28 [ 1.13 , 1.46 ]	0.009181739	4.90%	AGGAGAA	Gain	SRSF2
HNSC	16	28909637	Synonymous	Non-Alu	ATP2A1	1.28 [ 1.13 , 1.46 ]	0.009181739	4.90%	AGGAGAA	Gain	SRSF9
HNSC	16	28909637	Synonymous	Non-Alu	ATP2A1	1.28 [ 1.13 , 1.46 ]	0.009181739	4.90%	TCTTCT	Gain	ZFP36
LGG	8	95804969	UTR3	Alu	DPY19L4	1.49 [ 1.25 , 1.77 ]	0.009441789	99.80%	GGAGTAGCT	Loss	HNRNPDL
LGG	8	95804969	UTR3	Alu	DPY19L4	1.49 [ 1.25 , 1.77 ]	0.009441789	99.80%	GGAGTAGCC	Gain	HNRNPDL
LGG	8	95804969	UTR3	Alu	DPY19L4	1.49 [ 1.25 , 1.77 ]	0.009441789	99.80%	AGTAGCC	Gain	HNRNPDL
LGG	8	95804969	UTR3	Alu	DPY19L4	1.49 [ 1.25 , 1.77 ]	0.009441789	99.80%	CCCGGC	Gain	SRSF6
LGG	8	95804969	UTR3	Alu	DPY19L4	1.49 [ 1.25 , 1.77 ]	0.009441789	99.80%	GGCTAC	Gain	YTHDC1
LGG	8	98741417	UTR3	Alu	MTDH	1.41 [ 1.21 , 1.65 ]	0.009441789	97.90%	AAGGTG	Gain	HNRNPA1
LGG	8	98741417	UTR3	Alu	MTDH	1.41 [ 1.21 , 1.65 ]	0.009441789	97.90%	AAGGTG	Gain	HNRNPF
LGG	8	98741417	UTR3	Alu	MTDH	1.41 [ 1.21 , 1.65 ]	0.009441789	97.90%	AAGGTG	Gain	HNRNPH1
LGG	8	98741417	UTR3	Alu	MTDH	1.41 [ 1.21 , 1.65 ]	0.009441789	97.90%	AAGGTG	Gain	HNRNPH2
LGG	8	98741417	UTR3	Alu	MTDH	1.41 [ 1.21 , 1.65 ]	0.009441789	97.90%	AAGGTG	Gain	HNRNPH3
LGG	8	98741417	UTR3	Alu	MTDH	1.41 [ 1.21 , 1.65 ]	0.009441789	97.90%	AGCACC	Gain	NOVA1
LGG	8	98741417	UTR3	Alu	MTDH	1.41 [ 1.21 , 1.65 ]	0.009441789	97.90%	AGCACC	Gain	NOVA2
LGG	8	98741417	UTR3	Alu	MTDH	1.41 [ 1.21 , 1.65 ]	0.009441789	97.90%	AAGGTG	Gain	SRSF1
LGG	6	105546842	UTR3	Alu	BVES	1.36 [ 1.19 , 1.55 ]	0.009673419	18.70%	TCGCTT	Gain	MBNL1
UCEC	13	111551371	intronic	Alu	ANKRD10	1.64 [ 1.28 , 2.10 ]	0.009974325	14.10%	GTGCTG	Loss	MBNL1
UCEC	13	111551371	intronic	Alu	ANKRD10	1.64 [ 1.28 , 2.10 ]	0.009974325	14.10%	ATCCCA	Loss	RBMX
UCEC	13	111551371	intronic	Alu	ANKRD10	1.64 [ 1.28 , 2.10 ]	0.009974325	14.10%	CCCAGCA	Loss	SRSF1
UCEC	13	111551371	intronic	Alu	ANKRD10	1.64 [ 1.28 , 2.10 ]	0.009974325	14.10%	CCGGCAC	Gain	NUPL2
UCEC	13	111551371	intronic	Alu	ANKRD10	1.64 [ 1.28 , 2.10 ]	0.009974325	14.10%	CCCGGCA	Gain	SRSF1
UCEC	13	111551371	intronic	Alu	ANKRD10	1.64 [ 1.28 , 2.10 ]	0.009974325	14.10%	CCCGGC	Gain	SRSF6
UCEC	17	1942617	intronic	Alu	DPH1	1.60 [ 1.26 , 2.04 ]	0.009974325	15.00%	AAGTGTT	Loss	RBMX
UCEC	17	1942617	intronic	Alu	DPH1	1.60 [ 1.26 , 2.04 ]	0.009974325	15.00%	GGTGTTG	Gain	CELF4
UCEC	17	1942617	intronic	Alu	DPH1	1.60 [ 1.26 , 2.04 ]	0.009974325	15.00%	AAGGTG	Gain	HNRNPA1
UCEC	17	1942617	intronic	Alu	DPH1	1.60 [ 1.26 , 2.04 ]	0.009974325	15.00%	AAGGTG	Gain	HNRNPF
UCEC	17	1942617	intronic	Alu	DPH1	1.60 [ 1.26 , 2.04 ]	0.009974325	15.00%	AAGGTG	Gain	HNRNPH1
UCEC	17	1942617	intronic	Alu	DPH1	1.60 [ 1.26 , 2.04 ]	0.009974325	15.00%	AAGGTG	Gain	HNRNPH2
UCEC	17	1942617	intronic	Alu	DPH1	1.60 [ 1.26 , 2.04 ]	0.009974325	15.00%	AAGGTG	Gain	HNRNPH3
UCEC	17	1942617	intronic	Alu	DPH1	1.60 [ 1.26 , 2.04 ]	0.009974325	15.00%	AACACC	Gain	NOVA1
UCEC	17	1942617	intronic	Alu	DPH1	1.60 [ 1.26 , 2.04 ]	0.009974325	15.00%	AACACC	Gain	NOVA2
UCEC	17	1942617	intronic	Alu	DPH1	1.60 [ 1.26 , 2.04 ]	0.009974325	15.00%	AAGGTG	Gain	SRSF1
UCEC	19	46358221	intronic	Alu	SYMPK	1.67 [ 1.29 , 2.18 ]	0.009974325	15.00%	CTGCCTCC	Loss	KHSRP
UCEC	19	46358221	intronic	Alu	SYMPK	1.67 [ 1.29 , 2.18 ]	0.009974325	15.00%	CTGCCT	Loss	MBNL1
UCEC	19	46358221	intronic	Alu	SYMPK	1.67 [ 1.29 , 2.18 ]	0.009974325	15.00%	CAGAGGT	Loss	SRSF1
UCEC	19	46358221	intronic	Alu	SYMPK	1.67 [ 1.29 , 2.18 ]	0.009974325	15.00%	CAGAGGT	Loss	SRSF2
UCEC	19	46358221	intronic	Alu	SYMPK	1.67 [ 1.29 , 2.18 ]	0.009974325	15.00%	ACCTCT	Loss	ZFP36
UCEC	19	46358221	intronic	Alu	SYMPK	1.67 [ 1.29 , 2.18 ]	0.009974325	15.00%	CCGCCTCC	Gain	KHSRP
UCEC	19	46358221	intronic	Alu	SYMPK	1.67 [ 1.29 , 2.18 ]	0.009974325	15.00%	CGGAGGT	Gain	SRSF1
UCEC	19	46358221	intronic	Alu	SYMPK	1.67 [ 1.29 , 2.18 ]	0.009974325	15.00%	ACCTCC	Gain	ZFP36
UCEC	6	160100931	intronic	Alu	SOD2	1.56 [ 1.24 , 1.96 ]	0.009974325	90.50%	ATCCCA	Loss	RBMX
UCEC	6	160100931	intronic	Alu	SOD2	1.56 [ 1.24 , 1.96 ]	0.009974325	90.50%	GACTAC	Gain	YTHDC1
UCEC	6	160100931	intronic	Alu	SOD2	1.56 [ 1.24 , 1.96 ]	0.009974325	83.80%	ATCCCA	Loss	RBMX
UCEC	6	160100931	intronic	Alu	SOD2	1.56 [ 1.24 , 1.96 ]	0.009974325	83.80%	GACTAC	Gain	YTHDC1
UCEC	X	47068762	intronic	Alu	UBA1	1.44 [ 1.20 , 1.73 ]	0.009974325	7.80%	CCGACCA	Gain	SRSF1
LGG	1	36604836	intronic	Alu	TRAPPC3	1.33 [ 1.16 , 1.52 ]	0.01063952	7.40%	CAGTGA	Loss	ACO1
LGG	1	36604836	intronic	Alu	TRAPPC3	1.33 [ 1.16 , 1.52 ]	0.01063952	7.40%	ACTGCA	Loss	HNRNPDL
LGG	1	36604836	intronic	Alu	TRAPPC3	1.33 [ 1.16 , 1.52 ]	0.01063952	7.40%	CACTGCA	Loss	HNRNPLL
LGG	1	36604836	intronic	Alu	TRAPPC3	1.33 [ 1.16 , 1.52 ]	0.01063952	7.40%	CGGTGA	Gain	FUS
LGG	1	36604836	intronic	Alu	TRAPPC3	1.33 [ 1.16 , 1.52 ]	0.01063952	7.40%	CACCGCA	Gain	HNRNPLL
LGG	12	51324323	UTR3	Alu	METTL7A	1.49 [ 1.25 , 1.78 ]	0.010873563	99.80%	AAGGTG	Gain	HNRNPA1
LGG	12	51324323	UTR3	Alu	METTL7A	1.49 [ 1.25 , 1.78 ]	0.010873563	99.80%	AAGGTG	Gain	HNRNPF
LGG	12	51324323	UTR3	Alu	METTL7A	1.49 [ 1.25 , 1.78 ]	0.010873563	99.80%	AAGGTG	Gain	HNRNPH1
LGG	12	51324323	UTR3	Alu	METTL7A	1.49 [ 1.25 , 1.78 ]	0.010873563	99.80%	AAGGTG	Gain	HNRNPH2
LGG	12	51324323	UTR3	Alu	METTL7A	1.49 [ 1.25 , 1.78 ]	0.010873563	99.80%	AAGGTG	Gain	HNRNPH3
LGG	12	51324323	UTR3	Alu	METTL7A	1.49 [ 1.25 , 1.78 ]	0.010873563	99.80%	AGCACC	Gain	NOVA1
LGG	12	51324323	UTR3	Alu	METTL7A	1.49 [ 1.25 , 1.78 ]	0.010873563	99.80%	AGCACC	Gain	NOVA2
LGG	12	51324323	UTR3	Alu	METTL7A	1.49 [ 1.25 , 1.78 ]	0.010873563	99.80%	AAGGTG	Gain	SRSF1
LGG	3	10194903	UTR3	Alu	VHL	1.43 [ 1.22 , 1.68 ]	0.010873563	99.80%	CAGTGA	Loss	ACO1
LGG	3	10194903	UTR3	Alu	VHL	1.43 [ 1.22 , 1.68 ]	0.010873563	99.80%	ACTGCA	Loss	HNRNPDL
LGG	3	10194903	UTR3	Alu	VHL	1.43 [ 1.22 , 1.68 ]	0.010873563	99.80%	CACTGCA	Loss	HNRNPLL
LGG	3	10194903	UTR3	Alu	VHL	1.43 [ 1.22 , 1.68 ]	0.010873563	99.80%	CGGTGA	Gain	FUS
LGG	3	10194903	UTR3	Alu	VHL	1.43 [ 1.22 , 1.68 ]	0.010873563	99.80%	CACCGCA	Gain	HNRNPLL
LGG	5	130537253	UTR3	Alu	LYRM7	1.47 [ 1.24 , 1.75 ]	0.010873563	82.30%	ATTTTTT	Loss	BOLL
LGG	5	130537253	UTR3	Alu	LYRM7	1.47 [ 1.24 , 1.75 ]	0.010873563	82.30%	TTTTTTA	Loss	CPEB1
LGG	5	130537253	UTR3	Alu	LYRM7	1.47 [ 1.24 , 1.75 ]	0.010873563	82.30%	TTTTTT	Loss	CPEB4
LGG	5	130537253	UTR3	Alu	LYRM7	1.47 [ 1.24 , 1.75 ]	0.010873563	82.30%	TTTTTTT	Loss	DAZAP1
LGG	5	130537253	UTR3	Alu	LYRM7	1.47 [ 1.24 , 1.75 ]	0.010873563	82.30%	AAAAAAA	Loss	DAZAP1
LGG	5	130537253	UTR3	Alu	LYRM7	1.47 [ 1.24 , 1.75 ]	0.010873563	82.30%	TTTTTTT	Loss	DDX19B
LGG	5	130537253	UTR3	Alu	LYRM7	1.47 [ 1.24 , 1.75 ]	0.010873563	82.30%	TTTTTT	Loss	DDX19B
LGG	5	130537253	UTR3	Alu	LYRM7	1.47 [ 1.24 , 1.75 ]	0.010873563	82.30%	TTTTTT	Loss	EIF4A3
LGG	5	130537253	UTR3	Alu	LYRM7	1.47 [ 1.24 , 1.75 ]	0.010873563	82.30%	TTTTTTT	Loss	ELAVL1
LGG	5	130537253	UTR3	Alu	LYRM7	1.47 [ 1.24 , 1.75 ]	0.010873563	82.30%	TTTTTTT	Loss	ELAVL3
LGG	5	130537253	UTR3	Alu	LYRM7	1.47 [ 1.24 , 1.75 ]	0.010873563	82.30%	TTTTTTT	Loss	ELAVL4
LGG	5	130537253	UTR3	Alu	LYRM7	1.47 [ 1.24 , 1.75 ]	0.010873563	82.30%	AAAAAAA	Loss	ELAVL4
LGG	5	130537253	UTR3	Alu	LYRM7	1.47 [ 1.24 , 1.75 ]	0.010873563	82.30%	AAAAAAA	Loss	FMR1
LGG	5	130537253	UTR3	Alu	LYRM7	1.47 [ 1.24 , 1.75 ]	0.010873563	82.30%	TTTTTTT	Loss	FMR1
LGG	5	130537253	UTR3	Alu	LYRM7	1.47 [ 1.24 , 1.75 ]	0.010873563	82.30%	TTTTTTT	Loss	FUS
LGG	5	130537253	UTR3	Alu	LYRM7	1.47 [ 1.24 , 1.75 ]	0.010873563	82.30%	AAAAAAA	Loss	FUS
LGG	5	130537253	UTR3	Alu	LYRM7	1.47 [ 1.24 , 1.75 ]	0.010873563	82.30%	AAAAAAA	Loss	HNRNPA1
LGG	5	130537253	UTR3	Alu	LYRM7	1.47 [ 1.24 , 1.75 ]	0.010873563	82.30%	TTTTTTT	Loss	HNRNPA1
LGG	5	130537253	UTR3	Alu	LYRM7	1.47 [ 1.24 , 1.75 ]	0.010873563	82.30%	TTTTTT	Loss	HNRNPC
LGG	5	130537253	UTR3	Alu	LYRM7	1.47 [ 1.24 , 1.75 ]	0.010873563	82.30%	ATTTTTT	Loss	HNRNPC
LGG	5	130537253	UTR3	Alu	LYRM7	1.47 [ 1.24 , 1.75 ]	0.010873563	82.30%	TTTTTTT	Loss	HNRNPC
LGG	5	130537253	UTR3	Alu	LYRM7	1.47 [ 1.24 , 1.75 ]	0.010873563	82.30%	TTTTTTT	Loss	HNRNPCL1
LGG	5	130537253	UTR3	Alu	LYRM7	1.47 [ 1.24 , 1.75 ]	0.010873563	82.30%	ATTTTTT	Loss	HNRNPCL1
LGG	5	130537253	UTR3	Alu	LYRM7	1.47 [ 1.24 , 1.75 ]	0.010873563	82.30%	AAAAAAA	Loss	HNRNPD
LGG	5	130537253	UTR3	Alu	LYRM7	1.47 [ 1.24 , 1.75 ]	0.010873563	82.30%	TTTTTTT	Loss	HNRNPK
LGG	5	130537253	UTR3	Alu	LYRM7	1.47 [ 1.24 , 1.75 ]	0.010873563	82.30%	AAAAAAA	Loss	HNRNPK
LGG	5	130537253	UTR3	Alu	LYRM7	1.47 [ 1.24 , 1.75 ]	0.010873563	82.30%	AAATACA	Loss	HNRNPL
LGG	5	130537253	UTR3	Alu	LYRM7	1.47 [ 1.24 , 1.75 ]	0.010873563	82.30%	TTTTTTT	Loss	HNRNPU
LGG	5	130537253	UTR3	Alu	LYRM7	1.47 [ 1.24 , 1.75 ]	0.010873563	82.30%	AAAAAAA	Loss	HNRNPU
LGG	5	130537253	UTR3	Alu	LYRM7	1.47 [ 1.24 , 1.75 ]	0.010873563	82.30%	AAATACA	Loss	IGF2BP2
LGG	5	130537253	UTR3	Alu	LYRM7	1.47 [ 1.24 , 1.75 ]	0.010873563	82.30%	AAATACA	Loss	IGF2BP3
LGG	5	130537253	UTR3	Alu	LYRM7	1.47 [ 1.24 , 1.75 ]	0.010873563	82.30%	AAAAAAAA	Loss	IGHMBP2
LGG	5	130537253	UTR3	Alu	LYRM7	1.47 [ 1.24 , 1.75 ]	0.010873563	82.30%	AAAAAAA	Loss	IGHMBP2
LGG	5	130537253	UTR3	Alu	LYRM7	1.47 [ 1.24 , 1.75 ]	0.010873563	82.30%	TTTTTTT	Loss	KHDRBS1
LGG	5	130537253	UTR3	Alu	LYRM7	1.47 [ 1.24 , 1.75 ]	0.010873563	82.30%	TTTTTT	Loss	KHDRBS1
LGG	5	130537253	UTR3	Alu	LYRM7	1.47 [ 1.24 , 1.75 ]	0.010873563	82.30%	TTTTTTT	Loss	KHDRBS2
LGG	5	130537253	UTR3	Alu	LYRM7	1.47 [ 1.24 , 1.75 ]	0.010873563	82.30%	TTTTTTT	Loss	KHDRBS3
LGG	5	130537253	UTR3	Alu	LYRM7	1.47 [ 1.24 , 1.75 ]	0.010873563	82.30%	TTTTTTT	Loss	NOVA1
LGG	5	130537253	UTR3	Alu	LYRM7	1.47 [ 1.24 , 1.75 ]	0.010873563	82.30%	TTTTTTT	Loss	NOVA2
LGG	5	130537253	UTR3	Alu	LYRM7	1.47 [ 1.24 , 1.75 ]	0.010873563	82.30%	AAAAATA	Loss	NUPL2
LGG	5	130537253	UTR3	Alu	LYRM7	1.47 [ 1.24 , 1.75 ]	0.010873563	82.30%	AAAAAAAA	Loss	PABPC1
LGG	5	130537253	UTR3	Alu	LYRM7	1.47 [ 1.24 , 1.75 ]	0.010873563	82.30%	AAAAAAA	Loss	PABPC1
LGG	5	130537253	UTR3	Alu	LYRM7	1.47 [ 1.24 , 1.75 ]	0.010873563	82.30%	AAAAAAA	Loss	PABPC4
LGG	5	130537253	UTR3	Alu	LYRM7	1.47 [ 1.24 , 1.75 ]	0.010873563	82.30%	AAAAATA	Loss	PABPN1L
LGG	5	130537253	UTR3	Alu	LYRM7	1.47 [ 1.24 , 1.75 ]	0.010873563	82.30%	TTTTTTT	Loss	PCBP1
LGG	5	130537253	UTR3	Alu	LYRM7	1.47 [ 1.24 , 1.75 ]	0.010873563	82.30%	AAAAAAA	Loss	PCBP1
LGG	5	130537253	UTR3	Alu	LYRM7	1.47 [ 1.24 , 1.75 ]	0.010873563	82.30%	TTTTTTT	Loss	PCBP2
LGG	5	130537253	UTR3	Alu	LYRM7	1.47 [ 1.24 , 1.75 ]	0.010873563	82.30%	TTTTTT	Loss	PPIE
LGG	5	130537253	UTR3	Alu	LYRM7	1.47 [ 1.24 , 1.75 ]	0.010873563	82.30%	AAAAAT	Loss	PPIE
LGG	5	130537253	UTR3	Alu	LYRM7	1.47 [ 1.24 , 1.75 ]	0.010873563	82.30%	TATTTT	Loss	PPIE
LGG	5	130537253	UTR3	Alu	LYRM7	1.47 [ 1.24 , 1.75 ]	0.010873563	82.30%	ATTTTT	Loss	PPIE
LGG	5	130537253	UTR3	Alu	LYRM7	1.47 [ 1.24 , 1.75 ]	0.010873563	82.30%	AAAATA	Loss	PPIE
LGG	5	130537253	UTR3	Alu	LYRM7	1.47 [ 1.24 , 1.75 ]	0.010873563	82.30%	AAAAAA	Loss	PPIE
LGG	5	130537253	UTR3	Alu	LYRM7	1.47 [ 1.24 , 1.75 ]	0.010873563	82.30%	ATTTTTT	Loss	PTBP1
LGG	5	130537253	UTR3	Alu	LYRM7	1.47 [ 1.24 , 1.75 ]	0.010873563	82.30%	TTTTTTT	Loss	PTBP1
LGG	5	130537253	UTR3	Alu	LYRM7	1.47 [ 1.24 , 1.75 ]	0.010873563	82.30%	TTTTTTT	Loss	PUF60
LGG	5	130537253	UTR3	Alu	LYRM7	1.47 [ 1.24 , 1.75 ]	0.010873563	82.30%	TTTTTTT	Loss	RALY
LGG	5	130537253	UTR3	Alu	LYRM7	1.47 [ 1.24 , 1.75 ]	0.010873563	82.30%	AAAAAAA	Loss	RBM5
LGG	5	130537253	UTR3	Alu	LYRM7	1.47 [ 1.24 , 1.75 ]	0.010873563	82.30%	AAAAAAA	Loss	SART3
LGG	5	130537253	UTR3	Alu	LYRM7	1.47 [ 1.24 , 1.75 ]	0.010873563	82.30%	TTTTTTT	Loss	SFPQ
LGG	5	130537253	UTR3	Alu	LYRM7	1.47 [ 1.24 , 1.75 ]	0.010873563	82.30%	TTTTTTT	Loss	SYNCRIP
LGG	5	130537253	UTR3	Alu	LYRM7	1.47 [ 1.24 , 1.75 ]	0.010873563	82.30%	AAAAAAA	Loss	SYNCRIP
LGG	5	130537253	UTR3	Alu	LYRM7	1.47 [ 1.24 , 1.75 ]	0.010873563	82.30%	TTTTTTT	Loss	TIA1
LGG	5	130537253	UTR3	Alu	LYRM7	1.47 [ 1.24 , 1.75 ]	0.010873563	82.30%	ATTTTTT	Loss	TIA1
LGG	5	130537253	UTR3	Alu	LYRM7	1.47 [ 1.24 , 1.75 ]	0.010873563	82.30%	TATTTTT	Loss	TRNAU1AP
LGG	5	130537253	UTR3	Alu	LYRM7	1.47 [ 1.24 , 1.75 ]	0.010873563	82.30%	TTTTTTT	Loss	U2AF2
LGG	5	130537253	UTR3	Alu	LYRM7	1.47 [ 1.24 , 1.75 ]	0.010873563	82.30%	CTTTTT	Gain	ELAVL2
LGG	5	130537253	UTR3	Alu	LYRM7	1.47 [ 1.24 , 1.75 ]	0.010873563	82.30%	CTTTTTA	Gain	ELAVL2
LGG	5	130537253	UTR3	Alu	LYRM7	1.47 [ 1.24 , 1.75 ]	0.010873563	82.30%	CTTTTTA	Gain	HNRNPCL1
LGG	5	130537253	UTR3	Alu	LYRM7	1.47 [ 1.24 , 1.75 ]	0.010873563	82.30%	GAATACA	Gain	IGF2BP2
LGG	5	130537253	UTR3	Alu	LYRM7	1.47 [ 1.24 , 1.75 ]	0.010873563	82.30%	AAAAGA	Gain	PABPN1
LGG	5	130537253	UTR3	Alu	LYRM7	1.47 [ 1.24 , 1.75 ]	0.010873563	82.30%	TCTTTTT	Gain	PTBP1
LGG	5	130537253	UTR3	Alu	LYRM7	1.47 [ 1.24 , 1.75 ]	0.010873563	82.30%	TTCTTT	Gain	PTBP1
LGG	5	130537253	UTR3	Alu	LYRM7	1.47 [ 1.24 , 1.75 ]	0.010873563	82.30%	TTCTTTT	Gain	PTBP1
LGG	5	130537253	UTR3	Alu	LYRM7	1.47 [ 1.24 , 1.75 ]	0.010873563	82.30%	AAAAGAA	Gain	SRSF10
LGG	5	130537253	UTR3	Alu	LYRM7	1.47 [ 1.24 , 1.75 ]	0.010873563	82.30%	CTTTTTA	Gain	TIA1
LGG	5	130537253	UTR3	Alu	LYRM7	1.47 [ 1.24 , 1.75 ]	0.010873563	82.30%	CTTTTTA	Gain	TIAL1
LGG	5	130537253	UTR3	Alu	LYRM7	1.47 [ 1.24 , 1.75 ]	0.010873563	82.30%	GAATAC	Gain	YTHDC1
LGG	5	130537253	UTR3	Alu	LYRM7	1.47 [ 1.24 , 1.75 ]	0.010873563	82.30%	TCTTTT	Gain	ZFP36
LGG	X	24095285	UTR3	Alu	EIF2S3	0.64 [ 0.52 , 0.78 ]	0.010873563	100.00%	TCGCTT	Loss	MBNL1
LGG	X	24095285	UTR3	Alu	EIF2S3	0.64 [ 0.52 , 0.78 ]	0.010873563	100.00%	GTTCAAG	Loss	SNRNP70
LGG	X	24095285	UTR3	Alu	EIF2S3	0.64 [ 0.52 , 0.78 ]	0.010873563	100.00%	TCGCTC	Gain	MBNL1
LGG	X	24095285	UTR3	Alu	EIF2S3	0.64 [ 0.52 , 0.78 ]	0.010873563	100.00%	CGCTCGA	Gain	SRSF1
LGG	X	24095285	UTR3	Alu	EIF2S3	0.64 [ 0.52 , 0.78 ]	0.010873563	100.00%	CGAGCGA	Gain	ZC3H10
KIRC	1	89649327	UTR3	Alu	GBP4	0.64 [ 0.54 , 0.77 ]	0.011410425	97.70%	CAGCCTCC	Loss	KHSRP
KIRC	1	89649327	UTR3	Alu	GBP4	0.64 [ 0.54 , 0.77 ]	0.011410425	97.70%	TGAAGCA	Loss	SRSF1
KIRC	1	89649327	UTR3	Alu	GBP4	0.64 [ 0.54 , 0.77 ]	0.011410425	97.70%	TGAAGCA	Loss	SRSF9
KIRC	1	89649327	UTR3	Alu	GBP4	0.64 [ 0.54 , 0.77 ]	0.011410425	97.70%	CGGCCTCC	Gain	KHSRP
KIRC	1	89649327	UTR3	Alu	GBP4	0.64 [ 0.54 , 0.77 ]	0.011410425	97.70%	CGAAGCA	Gain	SRSF1
KIRC	1	89649327	UTR3	Alu	GBP4	0.64 [ 0.54 , 0.77 ]	0.011410425	97.70%	GGCCTCC	Gain	SRSF2
UCEC	8	11703175	Nonsynonymous	Non-Alu	CTSB	1.47 [ 1.19 , 1.82 ]	0.011651525	45.90%	GGGTGA	Loss	FUS
UCEC	8	11703175	Nonsynonymous	Non-Alu	CTSB	1.47 [ 1.19 , 1.82 ]	0.011651525	45.90%	GGGTGA	Loss	ZRANB2
UCEC	8	11703175	Nonsynonymous	Non-Alu	CTSB	1.47 [ 1.19 , 1.82 ]	0.011651525	45.90%	GGGGTGG	Gain	ESRP1
UCEC	8	11703175	Nonsynonymous	Non-Alu	CTSB	1.47 [ 1.19 , 1.82 ]	0.011651525	45.90%	GGGTGG	Gain	FUS
UCEC	8	11703175	Nonsynonymous	Non-Alu	CTSB	1.47 [ 1.19 , 1.82 ]	0.011651525	45.90%	TTGCCA	Gain	MBNL1
UCEC	8	11703175	Nonsynonymous	Non-Alu	CTSB	1.47 [ 1.19 , 1.82 ]	0.011651525	45.90%	GGGGTGG	Gain	RBM25
UCEC	8	11703175	Nonsynonymous	Non-Alu	CTSB	1.47 [ 1.19 , 1.82 ]	0.011651525	45.90%	GGGTGGC	Gain	SRSF9
LGG	2	128951720	UTR3	Alu	UGGT1	1.45 [ 1.23 , 1.72 ]	0.012086342	80.90%	TGGAGTA	Loss	LIN28A
LGG	2	128951720	UTR3	Alu	UGGT1	1.45 [ 1.23 , 1.72 ]	0.012086342	80.90%	GGAGTA	Loss	SRSF2
LGG	2	128951720	UTR3	Alu	UGGT1	1.45 [ 1.23 , 1.72 ]	0.012086342	80.90%	GAGTAC	Loss	YTHDC1
LGG	2	128951720	UTR3	Alu	UGGT1	1.45 [ 1.23 , 1.72 ]	0.012086342	80.90%	ATTGCACT	Gain	SNRPA
LGG	2	128951720	UTR3	Alu	UGGT1	1.45 [ 1.23 , 1.72 ]	0.012086342	80.90%	ATTGCAC	Gain	SNRPA
LGG	2	128951720	UTR3	Alu	UGGT1	1.45 [ 1.23 , 1.72 ]	0.012086342	80.90%	GGAGTG	Gain	SRSF2
LGG	2	128951720	UTR3	Alu	UGGT1	1.45 [ 1.23 , 1.72 ]	0.012086342	80.90%	GAGTGC	Gain	YTHDC1
KIRC	14	62209491	intronic	Alu	HIF1A	1.39 [ 1.20 , 1.61 ]	0.012488048	3.50%	CTGCTT	Gain	MBNL1
KIRC	14	62209491	intronic	Alu	HIF1A	1.39 [ 1.20 , 1.61 ]	0.012488048	3.50%	AAGCAGC	Gain	SRSF11
LGG	1	21101903	intronic	Non-Alu	HP1BP3	1.52 [ 1.24 , 1.87 ]	0.012516065	33.70%	TAGGAAG	Loss	DAZAP1
LGG	1	21101903	intronic	Non-Alu	HP1BP3	1.52 [ 1.24 , 1.87 ]	0.012516065	33.70%	TAGGAA	Loss	HNRNPA1
LGG	1	21101903	intronic	Non-Alu	HP1BP3	1.52 [ 1.24 , 1.87 ]	0.012516065	33.70%	TTAGGA	Loss	HNRNPD
LGG	1	21101903	intronic	Non-Alu	HP1BP3	1.52 [ 1.24 , 1.87 ]	0.012516065	33.70%	TAGGAAG	Loss	MSI1
LGG	1	21101903	intronic	Non-Alu	HP1BP3	1.52 [ 1.24 , 1.87 ]	0.012516065	33.70%	TTAGGA	Loss	PCBP1
LGG	1	21101903	intronic	Non-Alu	HP1BP3	1.52 [ 1.24 , 1.87 ]	0.012516065	33.70%	TTAGGA	Loss	PCBP2
LGG	1	21101903	intronic	Non-Alu	HP1BP3	1.52 [ 1.24 , 1.87 ]	0.012516065	33.70%	TGGGAAG	Gain	ESRP2
LGG	1	21101903	intronic	Non-Alu	HP1BP3	1.52 [ 1.24 , 1.87 ]	0.012516065	33.70%	TCCCAA	Gain	HNRNPK
UCEC	11	31452841	UTR3	Alu	DNAJC24	1.65 [ 1.31 , 2.06 ]	0.012578098	15.60%	AGGATTA	Loss	G3BP2
UCEC	11	31452841	UTR3	Alu	DNAJC24	1.65 [ 1.31 , 2.06 ]	0.012578098	15.60%	TTACAGG	Loss	SRSF6
UCEC	11	31452841	UTR3	Alu	DNAJC24	1.65 [ 1.31 , 2.06 ]	0.012578098	15.60%	ACCTGT	Loss	ZFP36
UCEC	11	31452841	UTR3	Alu	DNAJC24	1.65 [ 1.31 , 2.06 ]	0.012578098	15.60%	AGGATTG	Gain	G3BP2
UCEC	11	31452841	UTR3	Alu	DNAJC24	1.65 [ 1.31 , 2.06 ]	0.012578098	15.60%	CAATCCT	Gain	PCBP4
UCEC	11	31452841	UTR3	Alu	DNAJC24	1.65 [ 1.31 , 2.06 ]	0.012578098	15.60%	ACCTGC	Gain	ZFP36
LGG	12	51324627	UTR3	Alu	METTL7A	1.38 [ 1.19 , 1.60 ]	0.012682949	100.00%	AAGGTG	Gain	HNRNPA1
LGG	12	51324627	UTR3	Alu	METTL7A	1.38 [ 1.19 , 1.60 ]	0.012682949	100.00%	AAGGTG	Gain	HNRNPF
LGG	12	51324627	UTR3	Alu	METTL7A	1.38 [ 1.19 , 1.60 ]	0.012682949	100.00%	AAGGTG	Gain	HNRNPH1
LGG	12	51324627	UTR3	Alu	METTL7A	1.38 [ 1.19 , 1.60 ]	0.012682949	100.00%	AAGGTG	Gain	HNRNPH2
LGG	12	51324627	UTR3	Alu	METTL7A	1.38 [ 1.19 , 1.60 ]	0.012682949	100.00%	AAGGTG	Gain	HNRNPH3
LGG	12	51324627	UTR3	Alu	METTL7A	1.38 [ 1.19 , 1.60 ]	0.012682949	100.00%	AGCACC	Gain	NOVA1
LGG	12	51324627	UTR3	Alu	METTL7A	1.38 [ 1.19 , 1.60 ]	0.012682949	100.00%	AGCACC	Gain	NOVA2
LGG	12	51324627	UTR3	Alu	METTL7A	1.38 [ 1.19 , 1.60 ]	0.012682949	100.00%	AAGGTG	Gain	SRSF1
LGG	5	134236739	UTR3	Alu	TXNDC15	1.41 [ 1.21 , 1.66 ]	0.012682949	99.20%	TCCCAA	Loss	HNRNPK
LGG	5	134236739	UTR3	Alu	TXNDC15	1.41 [ 1.21 , 1.66 ]	0.012682949	99.20%	AAGTGTT	Loss	RBMX
LGG	5	134236739	UTR3	Alu	TXNDC15	1.41 [ 1.21 , 1.66 ]	0.012682949	99.20%	AGAGTGT	Gain	RBM24
LGG	X	123046591	UTR3	Alu	XIAP	1.53 [ 1.26 , 1.86 ]	0.012682949	100.00%	ATTGCAC	Loss	SNRPA
LGG	X	123046591	UTR3	Alu	XIAP	1.53 [ 1.26 , 1.86 ]	0.012682949	100.00%	ATTGCACT	Loss	SNRPA
LGG	X	123046591	UTR3	Alu	XIAP	1.53 [ 1.26 , 1.86 ]	0.012682949	100.00%	CAGTGG	Gain	ACO1
LGG	X	123046591	UTR3	Alu	XIAP	1.53 [ 1.26 , 1.86 ]	0.012682949	100.00%	ACTGCA	Gain	HNRNPDL
LGG	X	123046591	UTR3	Alu	XIAP	1.53 [ 1.26 , 1.86 ]	0.012682949	100.00%	CACTGCA	Gain	HNRNPLL
LGG	8	99056337	intronic	Alu	RPL30	0.62 [ 0.49 , 0.79 ]	0.012988208	62.10%	AAGACAG	Loss	ENOX1
LGG	8	99056337	intronic	Alu	RPL30	0.62 [ 0.49 , 0.79 ]	0.012988208	62.10%	AGACAGA	Loss	FXR2
LGG	8	99056337	intronic	Alu	RPL30	0.62 [ 0.49 , 0.79 ]	0.012988208	62.10%	TTAAAA	Loss	KHDRBS1
LGG	8	99056337	intronic	Alu	RPL30	0.62 [ 0.49 , 0.79 ]	0.012988208	62.10%	TTAAAA	Loss	PPIE
LGG	8	99056337	intronic	Alu	RPL30	0.62 [ 0.49 , 0.79 ]	0.012988208	62.10%	TTTTAA	Loss	PPIE
LGG	8	99056337	intronic	Alu	RPL30	0.62 [ 0.49 , 0.79 ]	0.012988208	62.10%	GTCTTA	Loss	PTBP1
LGG	8	99056337	intronic	Alu	RPL30	0.62 [ 0.49 , 0.79 ]	0.012988208	62.10%	TAAGAC	Loss	RBMX
LGG	8	99056337	intronic	Alu	RPL30	0.62 [ 0.49 , 0.79 ]	0.012988208	62.10%	AGGACAG	Gain	ENOX1
LGG	8	99056337	intronic	Alu	RPL30	0.62 [ 0.49 , 0.79 ]	0.012988208	62.10%	GGACAGA	Gain	FXR2
LGG	8	99056337	intronic	Alu	RPL30	0.62 [ 0.49 , 0.79 ]	0.012988208	62.10%	TTAGGA	Gain	HNRNPD
LGG	8	99056337	intronic	Alu	RPL30	0.62 [ 0.49 , 0.79 ]	0.012988208	62.10%	CTAAAA	Gain	KHDRBS1
LGG	8	99056337	intronic	Alu	RPL30	0.62 [ 0.49 , 0.79 ]	0.012988208	62.10%	TTAGGA	Gain	PCBP1
LGG	8	99056337	intronic	Alu	RPL30	0.62 [ 0.49 , 0.79 ]	0.012988208	62.10%	TTAGGA	Gain	PCBP2
LGG	8	99056337	intronic	Alu	RPL30	0.62 [ 0.49 , 0.79 ]	0.012988208	62.10%	AGGACA	Gain	SRSF1
LGG	8	99056337	intronic	Alu	RPL30	0.62 [ 0.49 , 0.79 ]	0.012988208	62.10%	AGGACAG	Gain	SRSF9
LGG	1	1419948	intronic	Alu	ATAD3B	1.29 [ 1.14 , 1.46 ]	0.013001277	3.10%	TGATAC	Loss	YTHDC1
LGG	1	1419948	intronic	Alu	ATAD3B	1.29 [ 1.14 , 1.46 ]	0.013001277	3.10%	ATGCGCC	Gain	RBM8A
LGG	1	1419948	intronic	Alu	ATAD3B	1.29 [ 1.14 , 1.46 ]	0.013001277	3.10%	CGGCGCA	Gain	SRSF1
LGG	1	1419948	intronic	Alu	ATAD3B	1.29 [ 1.14 , 1.46 ]	0.013001277	3.10%	CGCATC	Gain	SRSF5
LGG	1	1419948	intronic	Alu	ATAD3B	1.29 [ 1.14 , 1.46 ]	0.013001277	3.10%	TGATGC	Gain	YTHDC1
GBM	3	50149734	intronic	Alu	RBM5	1.66 [ 1.35 , 2.05 ]	0.013010711	13.00%	AGTAGCC	Gain	HNRNPDL
GBM	3	50149734	intronic	Alu	RBM5	1.66 [ 1.35 , 2.05 ]	0.013010711	13.00%	CCCGGC	Gain	SRSF6
GBM	3	50149734	intronic	Alu	RBM5	1.66 [ 1.35 , 2.05 ]	0.013010711	13.00%	GGCTAC	Gain	YTHDC1
LGG	10	3111825	intronic	Alu	PFKP	0.57 [ 0.44 , 0.75 ]	0.013103158	48.10%	CAGTGC	Loss	ACO1
LGG	10	3111825	intronic	Alu	PFKP	0.57 [ 0.44 , 0.75 ]	0.013103158	48.10%	ATCCCA	Loss	RBMX
LGG	10	3111825	intronic	Alu	PFKP	0.57 [ 0.44 , 0.75 ]	0.013103158	48.10%	AGCACC	Gain	NOVA1
LGG	10	3111825	intronic	Alu	PFKP	0.57 [ 0.44 , 0.75 ]	0.013103158	48.10%	AGCACC	Gain	NOVA2
LGG	10	3111825	intronic	Alu	PFKP	0.57 [ 0.44 , 0.75 ]	0.013103158	48.10%	ACCGGG	Gain	SRSF6
UCEC	19	39981335	UTR3	Non-Alu	TIMM50	1.54 [ 1.26 , 1.88 ]	0.013179488	6.90%	AGGGAT	Loss	ESRP1
UCEC	19	39981335	UTR3	Non-Alu	TIMM50	1.54 [ 1.26 , 1.88 ]	0.013179488	6.90%	TAGGGA	Loss	HNRNPA1
UCEC	19	39981335	UTR3	Non-Alu	TIMM50	1.54 [ 1.26 , 1.88 ]	0.013179488	6.90%	ATAGGGA	Loss	HNRNPA1
UCEC	19	39981335	UTR3	Non-Alu	TIMM50	1.54 [ 1.26 , 1.88 ]	0.013179488	6.90%	ATAGGGA	Loss	HNRNPA1L2
UCEC	19	39981335	UTR3	Non-Alu	TIMM50	1.54 [ 1.26 , 1.88 ]	0.013179488	6.90%	ATAGGGA	Loss	HNRNPA2B1
UCEC	19	39981335	UTR3	Non-Alu	TIMM50	1.54 [ 1.26 , 1.88 ]	0.013179488	6.90%	AGGGAT	Loss	HNRNPF
UCEC	19	39981335	UTR3	Non-Alu	TIMM50	1.54 [ 1.26 , 1.88 ]	0.013179488	6.90%	TCCCTA	Loss	HNRNPK
UCEC	19	39981335	UTR3	Non-Alu	TIMM50	1.54 [ 1.26 , 1.88 ]	0.013179488	6.90%	TATTTT	Loss	PPIE
UCEC	19	39981335	UTR3	Non-Alu	TIMM50	1.54 [ 1.26 , 1.88 ]	0.013179488	6.90%	AAAATA	Loss	PPIE
UCEC	19	39981335	UTR3	Non-Alu	TIMM50	1.54 [ 1.26 , 1.88 ]	0.013179488	6.90%	TGGGGAT	Gain	ESRP2
UCEC	19	39981335	UTR3	Non-Alu	TIMM50	1.54 [ 1.26 , 1.88 ]	0.013179488	6.90%	TCCCCAT	Gain	HNRNPK
UCEC	19	39981335	UTR3	Non-Alu	TIMM50	1.54 [ 1.26 , 1.88 ]	0.013179488	6.90%	TCCCCA	Gain	PCBP2
UCEC	19	39981335	UTR3	Non-Alu	TIMM50	1.54 [ 1.26 , 1.88 ]	0.013179488	6.90%	ATCCCC	Gain	RBMX
LGG	1	1338720	intronic	Alu	MRPL20	1.23 [ 1.11 , 1.35 ]	0.01333246	5.60%	AACCTG	Loss	NXF1
LGG	5	134236278	UTR3	Alu	TXNDC15	1.45 [ 1.22 , 1.72 ]	0.013653535	99.80%	ATGAGAA	Loss	SRSF9
LGG	5	134236278	UTR3	Alu	TXNDC15	1.45 [ 1.22 , 1.72 ]	0.013653535	99.80%	ATGAGAG	Gain	SRSF9
UCEC	1	6283300	UTR3	Alu	ICMT	1.61 [ 1.29 , 2.01 ]	0.013654087	35.30%	ATCCCA	Loss	RBMX
UCEC	1	6283300	UTR3	Alu	ICMT	1.61 [ 1.29 , 2.01 ]	0.013654087	35.30%	AGTAGCC	Gain	HNRNPDL
UCEC	1	6283300	UTR3	Alu	ICMT	1.61 [ 1.29 , 2.01 ]	0.013654087	35.30%	CCCGGC	Gain	SRSF6
UCEC	1	6283300	UTR3	Alu	ICMT	1.61 [ 1.29 , 2.01 ]	0.013654087	35.30%	GGCTAC	Gain	YTHDC1
UCEC	4	17804740	UTR3	Alu	DCAF16	2.04 [ 1.47 , 2.84 ]	0.013654087	49.70%	CCCAGGA	Loss	SRSF1
UCEC	4	17804740	UTR3	Alu	DCAF16	2.04 [ 1.47 , 2.84 ]	0.013654087	49.70%	AGGAGA	Loss	SRSF1
UCEC	4	17804740	UTR3	Alu	DCAF16	2.04 [ 1.47 , 2.84 ]	0.013654087	49.70%	CCCGGGA	Gain	SRSF1
LGG	6	160101733	intronic	Alu	SOD2	1.43 [ 1.20 , 1.71 ]	0.013904018	97.70%	CAGCCTCC	Loss	KHSRP
LGG	6	160101733	intronic	Alu	SOD2	1.43 [ 1.20 , 1.71 ]	0.013904018	97.70%	CGGCCTCC	Gain	KHSRP
LGG	6	160101733	intronic	Alu	SOD2	1.43 [ 1.20 , 1.71 ]	0.013904018	97.70%	GGCCTCC	Gain	SRSF2
HNSC	2	10074940	downstream	Alu	TAF1B	1.41 [ 1.21 , 1.65 ]	0.014057343	11.30%	TCTTGC	Loss	ZFP36
HNSC	2	10074940	downstream	Alu	TAF1B	1.41 [ 1.21 , 1.65 ]	0.014057343	11.30%	CAGGAC	Gain	HNRNPH1
HNSC	2	10074940	downstream	Alu	TAF1B	1.41 [ 1.21 , 1.65 ]	0.014057343	11.30%	CAGGAC	Gain	HNRNPH2
HNSC	2	10074940	downstream	Alu	TAF1B	1.41 [ 1.21 , 1.65 ]	0.014057343	11.30%	TCCTGC	Gain	YTHDC1
HNSC	2	10074940	downstream	Alu	TAF1B	1.41 [ 1.21 , 1.65 ]	0.014057343	11.30%	TCCTGC	Gain	ZFP36
KIRC	14	35495196	intronic	Alu	SRP54	1.39 [ 1.20 , 1.61 ]	0.014120441	6.60%	TTGCCC	Loss	MBNL1
KIRC	14	35495196	intronic	Alu	SRP54	1.39 [ 1.20 , 1.61 ]	0.014120441	6.60%	CCTTGC	Loss	ZFP36
KIRC	14	35495196	intronic	Alu	SRP54	1.39 [ 1.20 , 1.61 ]	0.014120441	6.60%	GGCAGGG	Gain	EWSR1
KIRC	14	35495196	intronic	Alu	SRP54	1.39 [ 1.20 , 1.61 ]	0.014120441	6.60%	CTGCCC	Gain	MBNL1
KIRC	14	35495196	intronic	Alu	SRP54	1.39 [ 1.20 , 1.61 ]	0.014120441	6.60%	CCCTGC	Gain	ZFP36
KIRC	16	8956024	intronic	Alu	CARHSP1	1.34 [ 1.17 , 1.52 ]	0.014120441	5.60%	CCGGCCA	Gain	SRSF1
KIRC	19	13054121	intronic	Alu	CALR	1.43 [ 1.22 , 1.68 ]	0.014120441	14.20%	AGGAGAT	Loss	LIN28A
KIRC	19	13054121	intronic	Alu	CALR	1.43 [ 1.22 , 1.68 ]	0.014120441	14.20%	AGGAGAT	Loss	SNRPA
KIRC	19	13054121	intronic	Alu	CALR	1.43 [ 1.22 , 1.68 ]	0.014120441	14.20%	AGGAGAT	Loss	SRSF2
KIRC	19	13054121	intronic	Alu	CALR	1.43 [ 1.22 , 1.68 ]	0.014120441	14.20%	GGAGAT	Loss	SRSF2
KIRC	19	13054121	intronic	Alu	CALR	1.43 [ 1.22 , 1.68 ]	0.014120441	14.20%	CGGTCT	Gain	ZRANB2
KIRC	1	109945439	intronic	Alu	PSMA5	1.44 [ 1.22 , 1.69 ]	0.014231446	21.60%	AGGAGAA	Loss	LIN28A
KIRC	1	109945439	intronic	Alu	PSMA5	1.44 [ 1.22 , 1.69 ]	0.014231446	21.60%	CTGCCT	Loss	MBNL1
KIRC	1	109945439	intronic	Alu	PSMA5	1.44 [ 1.22 , 1.69 ]	0.014231446	21.60%	AGGAGA	Loss	SRSF1
KIRC	1	109945439	intronic	Alu	PSMA5	1.44 [ 1.22 , 1.69 ]	0.014231446	21.60%	AGGAGAA	Loss	SRSF2
KIRC	1	109945439	intronic	Alu	PSMA5	1.44 [ 1.22 , 1.69 ]	0.014231446	21.60%	AGGAGAA	Loss	SRSF9
KIRC	1	109945439	intronic	Alu	PSMA5	1.44 [ 1.22 , 1.69 ]	0.014231446	21.60%	TCCTGC	Loss	YTHDC1
KIRC	1	109945439	intronic	Alu	PSMA5	1.44 [ 1.22 , 1.69 ]	0.014231446	21.60%	TCCTGC	Loss	ZFP36
KIRC	9	131093005	intronic	Alu	COQ4	1.38 [ 1.19 , 1.60 ]	0.014231446	30.70%	TCCCAA	Loss	HNRNPK
KIRC	9	131093005	intronic	Alu	COQ4	1.38 [ 1.19 , 1.60 ]	0.014231446	30.70%	GAGTGC	Gain	YTHDC1
UCEC	17	78294732	UTR3	Alu	RNF213	1.56 [ 1.27 , 1.91 ]	0.014450031	8.40%	CAGTGA	Loss	ACO1
UCEC	17	78294732	UTR3	Alu	RNF213	1.56 [ 1.27 , 1.91 ]	0.014450031	8.40%	CAGTGG	Gain	ACO1
UCEC	17	78294732	UTR3	Alu	RNF213	1.56 [ 1.27 , 1.91 ]	0.014450031	8.40%	GCCCAC	Gain	HNRNPK
UCEC	17	78294732	UTR3	Alu	RNF213	1.56 [ 1.27 , 1.91 ]	0.014450031	8.40%	GCCCACT	Gain	SRSF1
UCEC	19	40538503	UTR3	Alu	ZNF780B	1.89 [ 1.40 , 2.54 ]	0.014450031	22.80%	ACTAGAG	Loss	HNRNPDL
UCEC	19	40538503	UTR3	Alu	ZNF780B	1.89 [ 1.40 , 2.54 ]	0.014450031	22.80%	GACTGGA	Gain	SRSF1
UCEC	19	40538503	UTR3	Alu	ZNF780B	1.89 [ 1.40 , 2.54 ]	0.014450031	22.80%	TGGAGGC	Gain	SRSF1
UCEC	19	40538503	UTR3	Alu	ZNF780B	1.89 [ 1.40 , 2.54 ]	0.014450031	22.80%	TCCAGT	Gain	SRSF2
UCEC	19	40538503	UTR3	Alu	ZNF780B	1.89 [ 1.40 , 2.54 ]	0.014450031	22.80%	TGGAGGC	Gain	SRSF9
UCEC	20	35521023	UTR3	Alu	SAMHD1	1.75 [ 1.35 , 2.27 ]	0.014450031	25.00%	AGACAAG	Loss	FXR2
UCEC	20	35521023	UTR3	Alu	SAMHD1	1.75 [ 1.35 , 2.27 ]	0.014450031	25.00%	GAGACAA	Loss	NUPL2
UCEC	20	35521023	UTR3	Alu	SAMHD1	1.75 [ 1.35 , 2.27 ]	0.014450031	25.00%	AGACAA	Loss	SRSF10
UCEC	20	35521023	UTR3	Alu	SAMHD1	1.75 [ 1.35 , 2.27 ]	0.014450031	25.00%	CCTTGT	Loss	ZFP36
UCEC	20	35521023	UTR3	Alu	SAMHD1	1.75 [ 1.35 , 2.27 ]	0.014450031	25.00%	AGGTTT	Loss	ZRANB2
UCEC	20	35521023	UTR3	Alu	SAMHD1	1.75 [ 1.35 , 2.27 ]	0.014450031	25.00%	AGACAGG	Gain	FXR2
UCEC	20	35521023	UTR3	Alu	SAMHD1	1.75 [ 1.35 , 2.27 ]	0.014450031	25.00%	GACAGGG	Gain	SRSF1
UCEC	20	35521023	UTR3	Alu	SAMHD1	1.75 [ 1.35 , 2.27 ]	0.014450031	25.00%	CCCTGT	Gain	ZFP36
UCEC	4	73923541	UTR3	Alu	COX18	1.89 [ 1.41 , 2.55 ]	0.014450031	51.30%	TTAGTGG	Loss	SFPQ
UCEC	4	73923541	UTR3	Alu	COX18	1.89 [ 1.41 , 2.55 ]	0.014450031	51.30%	TGGTGG	Gain	FUS
UCEC	4	73923541	UTR3	Alu	COX18	1.89 [ 1.41 , 2.55 ]	0.014450031	51.30%	TTGGTGG	Gain	SFPQ
UCEC	4	73923541	UTR3	Alu	COX18	1.89 [ 1.41 , 2.55 ]	0.014450031	51.30%	TGGTGGC	Gain	SRSF1
UCEC	4	73923541	UTR3	Alu	COX18	1.89 [ 1.41 , 2.55 ]	0.014450031	51.30%	TGGTGGC	Gain	SRSF9
UCEC	19	58638753	UTR3	Alu	ZNF329	1.86 [ 1.39 , 2.49 ]	0.014472209	10.60%	AGGATTA	Loss	G3BP2
UCEC	19	58638753	UTR3	Alu	ZNF329	1.86 [ 1.39 , 2.49 ]	0.014472209	10.60%	TAGGAT	Loss	HNRNPA1
UCEC	19	58638753	UTR3	Alu	ZNF329	1.86 [ 1.39 , 2.49 ]	0.014472209	10.60%	ATCCCA	Gain	RBMX
UCEC	6	52358441	UTR3	Alu	EFHC1	1.53 [ 1.25 , 1.87 ]	0.014472209	4.10%	TTGCTC	Loss	MBNL1
UCEC	6	52358441	UTR3	Alu	EFHC1	1.53 [ 1.25 , 1.87 ]	0.014472209	4.10%	TCTTGC	Loss	ZFP36
UCEC	6	52358441	UTR3	Alu	EFHC1	1.53 [ 1.25 , 1.87 ]	0.014472209	4.10%	TCGCTC	Gain	MBNL1
UCEC	6	52358441	UTR3	Alu	EFHC1	1.53 [ 1.25 , 1.87 ]	0.014472209	4.10%	GAGCGAG	Gain	SRSF1
LGG	1	84415213	intronic	Alu	TTLL7	1.30 [ 1.14 , 1.47 ]	0.014608737	4.50%	TATGTT	Loss	CELF2
LGG	1	84415213	intronic	Alu	TTLL7	1.30 [ 1.14 , 1.47 ]	0.014608737	4.50%	GCTGGCC	Gain	SAMD4A
LGG	12	51324313	UTR3	Alu	METTL7A	1.44 [ 1.22 , 1.71 ]	0.014806093	99.80%	CAGCCTCC	Loss	KHSRP
LGG	12	51324313	UTR3	Alu	METTL7A	1.44 [ 1.22 , 1.71 ]	0.014806093	99.80%	CGGCCTCC	Gain	KHSRP
LGG	12	51324313	UTR3	Alu	METTL7A	1.44 [ 1.22 , 1.71 ]	0.014806093	99.80%	GGCCTCC	Gain	SRSF2
LGG	2	128951941	UTR3	Alu	UGGT1	1.45 [ 1.22 , 1.72 ]	0.014806093	66.50%	CTCTTG	Loss	PTBP1
LGG	2	128951941	UTR3	Alu	UGGT1	1.45 [ 1.22 , 1.72 ]	0.014806093	66.50%	GTTCAAG	Loss	SNRNP70
LGG	2	128951941	UTR3	Alu	UGGT1	1.45 [ 1.22 , 1.72 ]	0.014806093	66.50%	AGGAGAT	Gain	LIN28A
LGG	2	128951941	UTR3	Alu	UGGT1	1.45 [ 1.22 , 1.72 ]	0.014806093	66.50%	AGGAGAT	Gain	SNRPA
LGG	2	128951941	UTR3	Alu	UGGT1	1.45 [ 1.22 , 1.72 ]	0.014806093	66.50%	AGGAGA	Gain	SRSF1
LGG	2	128951941	UTR3	Alu	UGGT1	1.45 [ 1.22 , 1.72 ]	0.014806093	66.50%	AGGAGAT	Gain	SRSF2
LGG	2	128951941	UTR3	Alu	UGGT1	1.45 [ 1.22 , 1.72 ]	0.014806093	66.50%	GGAGAT	Gain	SRSF2
LGG	2	128952084	UTR3	Alu	UGGT1	1.36 [ 1.18 , 1.56 ]	0.014806093	54.10%	GGGTGG	Loss	FUS
LGG	2	128952084	UTR3	Alu	UGGT1	1.36 [ 1.18 , 1.56 ]	0.014806093	54.10%	GTGGAT	Loss	HNRNPF
LGG	2	128952084	UTR3	Alu	UGGT1	1.36 [ 1.18 , 1.56 ]	0.014806093	54.10%	ACCCGC	Loss	HNRNPK
LGG	2	128952084	UTR3	Alu	UGGT1	1.36 [ 1.18 , 1.56 ]	0.014806093	54.10%	GGGTGGA	Loss	SRSF9
LGG	2	128952084	UTR3	Alu	UGGT1	1.36 [ 1.18 , 1.56 ]	0.014806093	54.10%	CGGGCGG	Gain	SRSF1
LGG	2	128952084	UTR3	Alu	UGGT1	1.36 [ 1.18 , 1.56 ]	0.014806093	54.10%	CCGCCCG	Gain	SRSF1
LGG	2	128952084	UTR3	Alu	UGGT1	1.36 [ 1.18 , 1.56 ]	0.014806093	54.10%	CCGCCC	Gain	SUPV3L1
HNSC	19	42374191	intronic	Alu	RPS19	1.42 [ 1.22 , 1.65 ]	0.014913582	6.00%	TTACAGG	Loss	SRSF6
HNSC	19	42374191	intronic	Alu	RPS19	1.42 [ 1.22 , 1.65 ]	0.014913582	6.00%	CACAGGA	Gain	SRSF1
HNSC	19	42374191	intronic	Alu	RPS19	1.42 [ 1.22 , 1.65 ]	0.014913582	6.00%	TCACAGG	Gain	SRSF6
LGG	18	65174329	UTR3	Alu	DSEL	1.34 [ 1.17 , 1.54 ]	0.015272063	52.50%	TTACAGG	Loss	SRSF6
LGG	18	65174329	UTR3	Alu	DSEL	1.34 [ 1.17 , 1.54 ]	0.015272063	52.50%	TGCAGGCA	Gain	SFPQ
LGG	18	65174329	UTR3	Alu	DSEL	1.34 [ 1.17 , 1.54 ]	0.015272063	52.50%	GCCTGC	Gain	YTHDC1
LGG	6	74303543	UTR3	Alu	SLC17A5	1.34 [ 1.17 , 1.54 ]	0.015272063	89.90%	AAGTGTT	Loss	RBMX
LGG	6	74303543	UTR3	Alu	SLC17A5	1.34 [ 1.17 , 1.54 ]	0.015272063	89.90%	GGTGTTG	Gain	CELF4
LGG	6	74303543	UTR3	Alu	SLC17A5	1.34 [ 1.17 , 1.54 ]	0.015272063	89.90%	AAGGTG	Gain	HNRNPA1
LGG	6	74303543	UTR3	Alu	SLC17A5	1.34 [ 1.17 , 1.54 ]	0.015272063	89.90%	AAGGTG	Gain	HNRNPF
LGG	6	74303543	UTR3	Alu	SLC17A5	1.34 [ 1.17 , 1.54 ]	0.015272063	89.90%	AAGGTG	Gain	HNRNPH1
LGG	6	74303543	UTR3	Alu	SLC17A5	1.34 [ 1.17 , 1.54 ]	0.015272063	89.90%	AAGGTG	Gain	HNRNPH2
LGG	6	74303543	UTR3	Alu	SLC17A5	1.34 [ 1.17 , 1.54 ]	0.015272063	89.90%	AAGGTG	Gain	HNRNPH3
LGG	6	74303543	UTR3	Alu	SLC17A5	1.34 [ 1.17 , 1.54 ]	0.015272063	89.90%	AACACC	Gain	NOVA1
LGG	6	74303543	UTR3	Alu	SLC17A5	1.34 [ 1.17 , 1.54 ]	0.015272063	89.90%	AACACC	Gain	NOVA2
LGG	6	74303543	UTR3	Alu	SLC17A5	1.34 [ 1.17 , 1.54 ]	0.015272063	89.90%	AAGGTG	Gain	SRSF1
LGG	6	74303543	UTR3	Alu	SLC17A5	1.34 [ 1.17 , 1.54 ]	0.015272063	89.90%	CCTTGT	Gain	ZFP36
LGG	19	36610672	intronic	Alu	TBCB	1.35 [ 1.16 , 1.58 ]	0.01546083	5.30%	TAGGCA	Loss	HNRNPA1
LGG	19	36610672	intronic	Alu	TBCB	1.35 [ 1.16 , 1.58 ]	0.01546083	5.30%	GTAGTTT	Gain	SFPQ
LGG	19	36610672	intronic	Alu	TBCB	1.35 [ 1.16 , 1.58 ]	0.01546083	5.30%	CTACAGG	Gain	SRSF6
LGG	11	67823393	intronic	Alu	CHKA	1.37 [ 1.17 , 1.60 ]	0.015820394	4.50%	TTACAGG	Loss	SRSF6
LGG	11	67823393	intronic	Alu	CHKA	1.37 [ 1.17 , 1.60 ]	0.015820394	4.50%	TCCTGT	Loss	ZFP36
LGG	11	67823393	intronic	Alu	CHKA	1.37 [ 1.17 , 1.60 ]	0.015820394	4.50%	TCCTGC	Gain	YTHDC1
LGG	11	67823393	intronic	Alu	CHKA	1.37 [ 1.17 , 1.60 ]	0.015820394	4.50%	TCCTGC	Gain	ZFP36
LGG	11	118878458	intronic	Alu	CCDC84	1.33 [ 1.15 , 1.53 ]	0.015820394	23.70%	TCCCAA	Loss	HNRNPK
LGG	11	118878458	intronic	Alu	CCDC84	1.33 [ 1.15 , 1.53 ]	0.015820394	23.70%	AAGTGTT	Loss	RBMX
LGG	11	118878458	intronic	Alu	CCDC84	1.33 [ 1.15 , 1.53 ]	0.015820394	23.70%	AGAGTGT	Gain	RBM24
LGG	12	131286776	intronic	Alu	STX2	1.33 [ 1.15 , 1.53 ]	0.015820394	7.80%	GACAGA	Loss	CNOT4
LGG	12	131286776	intronic	Alu	STX2	1.33 [ 1.15 , 1.53 ]	0.015820394	7.80%	AGAGTGA	Loss	RBM24
LGG	12	131286776	intronic	Alu	STX2	1.33 [ 1.15 , 1.53 ]	0.015820394	7.80%	GGGTGA	Gain	FUS
LGG	12	131286776	intronic	Alu	STX2	1.33 [ 1.15 , 1.53 ]	0.015820394	7.80%	GACAGGG	Gain	SRSF1
LGG	12	131286776	intronic	Alu	STX2	1.33 [ 1.15 , 1.53 ]	0.015820394	7.80%	CCCTGT	Gain	ZFP36
LGG	12	131286776	intronic	Alu	STX2	1.33 [ 1.15 , 1.53 ]	0.015820394	7.80%	GGGTGA	Gain	ZRANB2
LGG	16	28966989	intronic	Alu	NFATC2IP	1.48 [ 1.22 , 1.81 ]	0.015820394	11.50%	TAGCTTA	Loss	HNRNPA0
LGG	16	28966989	intronic	Alu	NFATC2IP	1.48 [ 1.22 , 1.81 ]	0.015820394	11.50%	GATCATA	Loss	RBM46
LGG	16	28966989	intronic	Alu	NFATC2IP	1.48 [ 1.22 , 1.81 ]	0.015820394	11.50%	GATCATG	Gain	RBM46
LGG	20	3199993	intronic	Alu	ITPA	1.43 [ 1.19 , 1.70 ]	0.015820394	36.80%	ACCTGT	Loss	ZFP36
LGG	6	160101724	intronic	Alu	SOD2	1.42 [ 1.19 , 1.70 ]	0.015820394	82.30%	TCCCAA	Loss	HNRNPK
LGG	6	160101724	intronic	Alu	SOD2	1.42 [ 1.19 , 1.70 ]	0.015820394	82.30%	GAGTGC	Gain	YTHDC1
LUSC	11	93468111	downstream	Alu	SNORA40	1.77 [ 1.38 , 2.26 ]	0.015926371	34.60%	TGGAGAT	Loss	SRSF1
LUSC	11	93468111	downstream	Alu	SNORA40	1.77 [ 1.38 , 2.26 ]	0.015926371	34.60%	TGGAGAT	Loss	SRSF1
LUSC	11	93468111	downstream	Alu	SNORA40	1.77 [ 1.38 , 2.26 ]	0.015926371	34.60%	TGGAGAT	Loss	SRSF2
LUSC	11	93468111	downstream	Alu	SNORA40	1.77 [ 1.38 , 2.26 ]	0.015926371	34.60%	TGGAGAT	Loss	SRSF2
LUSC	11	93468111	downstream	Alu	SNORA40	1.77 [ 1.38 , 2.26 ]	0.015926371	34.60%	TGTGGA	Loss	SRSF6
LUSC	11	93468111	downstream	Alu	SNORA40	1.77 [ 1.38 , 2.26 ]	0.015926371	34.60%	TGTGGA	Loss	SRSF6
LUSC	11	93468111	downstream	Alu	SNORA40	1.77 [ 1.38 , 2.26 ]	0.015926371	34.60%	TTTTTGT	Loss	TIA1
LUSC	11	93468111	downstream	Alu	SNORA40	1.77 [ 1.38 , 2.26 ]	0.015926371	34.60%	TTTTTGT	Loss	TIA1
LUSC	11	93468111	downstream	Alu	SNORA40	1.77 [ 1.38 , 2.26 ]	0.015926371	34.60%	TTGTGG	Loss	ZFP36
LUSC	11	93468111	downstream	Alu	SNORA40	1.77 [ 1.38 , 2.26 ]	0.015926371	34.60%	TTGTGG	Loss	ZFP36
LUSC	11	93468111	downstream	Alu	SNORA40	1.77 [ 1.38 , 2.26 ]	0.015926371	34.60%	TGCGGA	Gain	SRSF5
LUSC	11	93468111	downstream	Alu	SNORA40	1.77 [ 1.38 , 2.26 ]	0.015926371	34.60%	TGCGGA	Gain	SRSF5
LUSC	11	93468111	downstream	Alu	SNORA40	1.77 [ 1.38 , 2.26 ]	0.015926371	34.60%	TCTCCG	Gain	SRSF7
LUSC	11	93468111	downstream	Alu	SNORA40	1.77 [ 1.38 , 2.26 ]	0.015926371	34.60%	TCTCCG	Gain	SRSF7
LGG	22	18911956	intronic	Alu	PRODH	1.40 [ 1.18 , 1.65 ]	0.015995865	18.10%	TTAGAG	Loss	HNRNPD
LGG	22	18911956	intronic	Alu	PRODH	1.40 [ 1.18 , 1.65 ]	0.015995865	18.10%	TTAGAG	Loss	PCBP1
LGG	22	18911956	intronic	Alu	PRODH	1.40 [ 1.18 , 1.65 ]	0.015995865	18.10%	TTAGAG	Loss	PCBP2
LGG	1	1419060	intronic	Alu	ATAD3B	1.35 [ 1.16 , 1.57 ]	0.016077065	5.60%	TTACAGG	Loss	SRSF6
LGG	1	1419060	intronic	Alu	ATAD3B	1.35 [ 1.16 , 1.57 ]	0.016077065	5.60%	TCACAGG	Gain	SRSF6
LGG	8	99055911	intronic	Alu	RPL30	0.71 [ 0.60 , 0.85 ]	0.016077065	85.00%	TAGAGA	Loss	HNRNPA1
LGG	8	99055911	intronic	Alu	RPL30	0.71 [ 0.60 , 0.85 ]	0.016077065	85.00%	AGAGACA	Loss	SRSF10
LGG	8	99055911	intronic	Alu	RPL30	0.71 [ 0.60 , 0.85 ]	0.016077065	85.00%	CACTAAA	Gain	KHDRBS2
LGG	8	99055911	intronic	Alu	RPL30	0.71 [ 0.60 , 0.85 ]	0.016077065	85.00%	TTAGTGG	Gain	SFPQ
LGG	8	99055911	intronic	Alu	RPL30	0.71 [ 0.60 , 0.85 ]	0.016077065	85.00%	TGGAGAC	Gain	SRSF1
LGG	12	53570810	intronic	Alu	CSAD	1.50 [ 1.22 , 1.84 ]	0.016235422	31.30%	CGGGCGA	Gain	SRSF1
LGG	12	53570810	intronic	Alu	CSAD	1.50 [ 1.22 , 1.84 ]	0.016235422	31.30%	CGCCCGG	Gain	SRSF1
LGG	12	53570810	intronic	Alu	CSAD	1.50 [ 1.22 , 1.84 ]	0.016235422	31.30%	CCGGGCG	Gain	SRSF1
LGG	12	53570810	intronic	Alu	CSAD	1.50 [ 1.22 , 1.84 ]	0.016235422	31.30%	CCGGCCA	Gain	SRSF1
LGG	12	53570810	intronic	Alu	CSAD	1.50 [ 1.22 , 1.84 ]	0.016235422	31.30%	CCCGGC	Gain	SRSF6
LGG	14	94565860	intronic	Non-Alu	IFI27L1	1.32 [ 1.15 , 1.52 ]	0.016235422	9.70%	AGGATTG	Loss	G3BP2
LGG	14	94565860	intronic	Non-Alu	IFI27L1	1.32 [ 1.15 , 1.52 ]	0.016235422	9.70%	CAATCCT	Loss	PCBP4
LGG	14	94565860	intronic	Non-Alu	IFI27L1	1.32 [ 1.15 , 1.52 ]	0.016235422	9.70%	CCAAGGA	Loss	SRSF1
LGG	14	94565860	intronic	Non-Alu	IFI27L1	1.32 [ 1.15 , 1.52 ]	0.016235422	9.70%	AGGGAT	Gain	ESRP1
LGG	14	94565860	intronic	Non-Alu	IFI27L1	1.32 [ 1.15 , 1.52 ]	0.016235422	9.70%	CAGGGA	Gain	HNRNPA1
LGG	14	94565860	intronic	Non-Alu	IFI27L1	1.32 [ 1.15 , 1.52 ]	0.016235422	9.70%	AGGGAT	Gain	HNRNPF
KIRC	14	50051420	intronic	Alu	RPS29	1.28 [ 1.14 , 1.44 ]	0.016509636	7.00%	TAGTGA	Loss	HNRNPA1
KIRC	14	50051420	intronic	Alu	RPS29	1.28 [ 1.14 , 1.44 ]	0.016509636	7.00%	ACTAGCC	Loss	HNRNPDL
KIRC	14	50051420	intronic	Alu	RPS29	1.28 [ 1.14 , 1.44 ]	0.016509636	7.00%	CAGTGA	Gain	ACO1
KIRC	14	50051420	intronic	Alu	RPS29	1.28 [ 1.14 , 1.44 ]	0.016509636	7.00%	GGCCTCC	Gain	SRSF2
KIRC	14	50051420	intronic	Alu	RPS29	1.28 [ 1.14 , 1.44 ]	0.016509636	7.00%	TCACTGG	Gain	SRSF6
LGG	12	51324639	UTR3	Alu	METTL7A	1.41 [ 1.20 , 1.66 ]	0.016874702	100.00%	GTCTGT	Loss	CELF2
LGG	12	51324639	UTR3	Alu	METTL7A	1.41 [ 1.20 , 1.66 ]	0.016874702	100.00%	TACAGA	Loss	SRSF5
LGG	12	51324639	UTR3	Alu	METTL7A	1.41 [ 1.20 , 1.66 ]	0.016874702	100.00%	GCAATCA	Gain	IGF2BP2
LGG	12	51324639	UTR3	Alu	METTL7A	1.41 [ 1.20 , 1.66 ]	0.016874702	100.00%	GTGATTG	Gain	SFPQ
LGG	12	51324639	UTR3	Alu	METTL7A	1.41 [ 1.20 , 1.66 ]	0.016874702	100.00%	TGCAGA	Gain	SRSF5
LGG	3	49452898	UTR3	Alu	TCTA	0.64 [ 0.52 , 0.79 ]	0.016874702	99.40%	AATCTTG	Loss	MATR3
KIRC	1	235297434	intronic	Alu	RBM34	1.41 [ 1.21 , 1.66 ]	0.017033557	7.80%	CTCAGGT	Gain	SRSF1
KIRC	12	19302259	intronic	Alu	PLEKHA5	1.28 [ 1.14 , 1.44 ]	0.017033557	13.40%	TGGGGT	Loss	HNRNPF
KIRC	12	19302259	intronic	Alu	PLEKHA5	1.28 [ 1.14 , 1.44 ]	0.017033557	13.40%	TGGGGT	Loss	HNRNPH1
KIRC	12	19302259	intronic	Alu	PLEKHA5	1.28 [ 1.14 , 1.44 ]	0.017033557	13.40%	TGGGGT	Loss	HNRNPH2
KIRC	12	19302259	intronic	Alu	PLEKHA5	1.28 [ 1.14 , 1.44 ]	0.017033557	13.40%	AAGCCCC	Gain	PCBP2
KIRC	12	19302259	intronic	Alu	PLEKHA5	1.28 [ 1.14 , 1.44 ]	0.017033557	13.40%	TGAAGCC	Gain	SRSF1
KIRC	12	19302259	intronic	Alu	PLEKHA5	1.28 [ 1.14 , 1.44 ]	0.017033557	13.40%	CTTCAC	Gain	SRSF3
KIRC	12	19302259	intronic	Alu	PLEKHA5	1.28 [ 1.14 , 1.44 ]	0.017033557	13.40%	TGAAGCC	Gain	SRSF9
KIRC	19	42375096	intronic	Alu	RPS19	1.38 [ 1.19 , 1.60 ]	0.017033557	10.70%	ACTAGCC	Loss	HNRNPDL
KIRC	19	42375096	intronic	Alu	RPS19	1.38 [ 1.19 , 1.60 ]	0.017033557	10.70%	AAAACTA	Loss	RBM3
KIRC	19	42375096	intronic	Alu	RPS19	1.38 [ 1.19 , 1.60 ]	0.017033557	10.70%	AAAAACC	Gain	PABPC3
KIRC	3	172104411	intronic	Alu	FNDC3B	1.33 [ 1.16 , 1.51 ]	0.017033557	6.20%	CTACAGG	Loss	SRSF6
KIRC	3	172104411	intronic	Alu	FNDC3B	1.33 [ 1.16 , 1.51 ]	0.017033557	6.20%	GACTAC	Loss	YTHDC1
KIRC	3	172104411	intronic	Alu	FNDC3B	1.33 [ 1.16 , 1.51 ]	0.017033557	6.20%	CACAGGT	Gain	SRSF1
KIRC	3	172104411	intronic	Alu	FNDC3B	1.33 [ 1.16 , 1.51 ]	0.017033557	6.20%	CGGACCA	Gain	SRSF1
KIRC	3	172104411	intronic	Alu	FNDC3B	1.33 [ 1.16 , 1.51 ]	0.017033557	6.20%	CCACAGG	Gain	SRSF6
KIRC	9	131094136	intronic	Alu	COQ4	1.43 [ 1.21 , 1.70 ]	0.017033557	16.70%	CTACTCG	Loss	SRSF6
KIRC	9	131094136	intronic	Alu	COQ4	1.43 [ 1.21 , 1.70 ]	0.017033557	16.70%	GGCTGGG	Gain	RBM25
KIRC	9	131094136	intronic	Alu	COQ4	1.43 [ 1.21 , 1.70 ]	0.017033557	16.70%	CCCAGCC	Gain	SRSF1
KIRC	9	131094136	intronic	Alu	COQ4	1.43 [ 1.21 , 1.70 ]	0.017033557	16.70%	CCACTCG	Gain	SRSF6
LGG	16	4806720	intronic	Alu	ZNF500	1.27 [ 1.12 , 1.44 ]	0.017205357	4.50%	ATGCCG	Loss	MBNL1
LGG	16	4806720	intronic	Alu	ZNF500	1.27 [ 1.12 , 1.44 ]	0.017205357	4.50%	TCACCAT	Loss	NOVA1
KIRC	6	160107462	intronic	Alu	SOD2	1.37 [ 1.18 , 1.58 ]	0.017266606	11.80%	CTCAGGT	Loss	SRSF1
KIRC	6	160107462	intronic	Alu	SOD2	1.37 [ 1.18 , 1.58 ]	0.017266606	11.80%	CCTCAGG	Loss	SRSF6
KIRC	6	160107462	intronic	Alu	SOD2	1.37 [ 1.18 , 1.58 ]	0.017266606	11.80%	GGGTGA	Gain	FUS
KIRC	6	160107462	intronic	Alu	SOD2	1.37 [ 1.18 , 1.58 ]	0.017266606	11.80%	ACCCGA	Gain	HNRNPK
KIRC	6	160107462	intronic	Alu	SOD2	1.37 [ 1.18 , 1.58 ]	0.017266606	11.80%	CACCCGA	Gain	SRSF1
KIRC	6	160107462	intronic	Alu	SOD2	1.37 [ 1.18 , 1.58 ]	0.017266606	11.80%	GGGTGA	Gain	ZRANB2
LIHC	19	11257198	downstream	Alu	SPC24	1.79 [ 1.39 , 2.32 ]	0.017309989	35.60%	TCCCAA	Loss	HNRNPK
LIHC	19	11257198	downstream	Alu	SPC24	1.79 [ 1.39 , 2.32 ]	0.017309989	35.60%	GAGTGC	Gain	YTHDC1
LGG	5	134236740	UTR3	Alu	TXNDC15	1.39 [ 1.19 , 1.63 ]	0.01791108	100.00%	AAGTGTT	Loss	RBMX
LGG	5	134236740	UTR3	Alu	TXNDC15	1.39 [ 1.19 , 1.63 ]	0.01791108	100.00%	GGTGTTG	Gain	CELF4
LGG	5	134236740	UTR3	Alu	TXNDC15	1.39 [ 1.19 , 1.63 ]	0.01791108	100.00%	AAGGTG	Gain	HNRNPA1
LGG	5	134236740	UTR3	Alu	TXNDC15	1.39 [ 1.19 , 1.63 ]	0.01791108	100.00%	AAGGTG	Gain	HNRNPF
LGG	5	134236740	UTR3	Alu	TXNDC15	1.39 [ 1.19 , 1.63 ]	0.01791108	100.00%	AAGGTG	Gain	HNRNPH1
LGG	5	134236740	UTR3	Alu	TXNDC15	1.39 [ 1.19 , 1.63 ]	0.01791108	100.00%	AAGGTG	Gain	HNRNPH2
LGG	5	134236740	UTR3	Alu	TXNDC15	1.39 [ 1.19 , 1.63 ]	0.01791108	100.00%	AAGGTG	Gain	HNRNPH3
LGG	5	134236740	UTR3	Alu	TXNDC15	1.39 [ 1.19 , 1.63 ]	0.01791108	100.00%	AACACC	Gain	NOVA1
LGG	5	134236740	UTR3	Alu	TXNDC15	1.39 [ 1.19 , 1.63 ]	0.01791108	100.00%	AACACC	Gain	NOVA2
LGG	5	134236740	UTR3	Alu	TXNDC15	1.39 [ 1.19 , 1.63 ]	0.01791108	100.00%	AAGGTG	Gain	SRSF1
KIRC	1	42648226	intronic	Alu	FOXJ3	1.38 [ 1.19 , 1.61 ]	0.017986664	11.30%	CAGTGG	Loss	ACO1
KIRC	1	42648226	intronic	Alu	FOXJ3	1.38 [ 1.19 , 1.61 ]	0.017986664	11.30%	ACTGCA	Loss	HNRNPDL
KIRC	1	42648226	intronic	Alu	FOXJ3	1.38 [ 1.19 , 1.61 ]	0.017986664	11.30%	CACTGCA	Loss	HNRNPLL
KIRC	1	42648226	intronic	Alu	FOXJ3	1.38 [ 1.19 , 1.61 ]	0.017986664	11.30%	CCGCTG	Gain	MBNL1
KIRC	1	42648226	intronic	Alu	FOXJ3	1.38 [ 1.19 , 1.61 ]	0.017986664	11.30%	CGCTGCA	Gain	SRSF1
KIRC	1	42648226	intronic	Alu	FOXJ3	1.38 [ 1.19 , 1.61 ]	0.017986664	11.30%	CGGCGCA	Gain	SRSF1
KIRC	1	42648226	intronic	Alu	FOXJ3	1.38 [ 1.19 , 1.61 ]	0.017986664	11.30%	TGCAGC	Gain	SRSF5
KIRC	1	109946871	intronic	Alu	PSMA5	1.38 [ 1.18 , 1.60 ]	0.017986664	6.20%	TGGAGGT	Loss	SRSF1
KIRC	1	109946871	intronic	Alu	PSMA5	1.38 [ 1.18 , 1.60 ]	0.017986664	6.20%	ACCTCC	Loss	ZFP36
KIRC	1	109946871	intronic	Alu	PSMA5	1.38 [ 1.18 , 1.60 ]	0.017986664	6.20%	GAGGTT	Loss	ZRANB2
KIRC	1	109946871	intronic	Alu	PSMA5	1.38 [ 1.18 , 1.60 ]	0.017986664	6.20%	CAGCCTCC	Gain	KHSRP
KIRC	1	109946871	intronic	Alu	PSMA5	1.38 [ 1.18 , 1.60 ]	0.017986664	6.20%	TGGAGGC	Gain	SRSF1
KIRC	1	109946871	intronic	Alu	PSMA5	1.38 [ 1.18 , 1.60 ]	0.017986664	6.20%	TGCAGC	Gain	SRSF5
KIRC	1	109946871	intronic	Alu	PSMA5	1.38 [ 1.18 , 1.60 ]	0.017986664	6.20%	TGGAGGC	Gain	SRSF9
KIRC	1	109946871	intronic	Alu	PSMA5	1.38 [ 1.18 , 1.60 ]	0.017986664	6.20%	GGCTGC	Gain	YTHDC1
KIRC	1	117631005	intronic	Alu	TTF2	1.30 [ 1.15 , 1.47 ]	0.017986664	2.70%	ATTTTTT	Loss	BOLL
KIRC	1	117631005	intronic	Alu	TTF2	1.30 [ 1.15 , 1.47 ]	0.017986664	2.70%	TTTTTT	Loss	CPEB4
KIRC	1	117631005	intronic	Alu	TTF2	1.30 [ 1.15 , 1.47 ]	0.017986664	2.70%	TTTTTT	Loss	DDX19B
KIRC	1	117631005	intronic	Alu	TTF2	1.30 [ 1.15 , 1.47 ]	0.017986664	2.70%	TTTTTT	Loss	EIF4A3
KIRC	1	117631005	intronic	Alu	TTF2	1.30 [ 1.15 , 1.47 ]	0.017986664	2.70%	TTTTTTG	Loss	ELAVL1
KIRC	1	117631005	intronic	Alu	TTF2	1.30 [ 1.15 , 1.47 ]	0.017986664	2.70%	TTTTTTG	Loss	HNRNPC
KIRC	1	117631005	intronic	Alu	TTF2	1.30 [ 1.15 , 1.47 ]	0.017986664	2.70%	ATTTTTT	Loss	HNRNPC
KIRC	1	117631005	intronic	Alu	TTF2	1.30 [ 1.15 , 1.47 ]	0.017986664	2.70%	TTTTTT	Loss	HNRNPC
KIRC	1	117631005	intronic	Alu	TTF2	1.30 [ 1.15 , 1.47 ]	0.017986664	2.70%	TTTTTG	Loss	HNRNPC
KIRC	1	117631005	intronic	Alu	TTF2	1.30 [ 1.15 , 1.47 ]	0.017986664	2.70%	ATTTTTT	Loss	HNRNPCL1
KIRC	1	117631005	intronic	Alu	TTF2	1.30 [ 1.15 , 1.47 ]	0.017986664	2.70%	TTTTTTG	Loss	HNRNPCL1
KIRC	1	117631005	intronic	Alu	TTF2	1.30 [ 1.15 , 1.47 ]	0.017986664	2.70%	TTTTTT	Loss	KHDRBS1
KIRC	1	117631005	intronic	Alu	TTF2	1.30 [ 1.15 , 1.47 ]	0.017986664	2.70%	AAAAAA	Loss	PPIE
KIRC	1	117631005	intronic	Alu	TTF2	1.30 [ 1.15 , 1.47 ]	0.017986664	2.70%	AAAAAT	Loss	PPIE
KIRC	1	117631005	intronic	Alu	TTF2	1.30 [ 1.15 , 1.47 ]	0.017986664	2.70%	TTTTTT	Loss	PPIE
KIRC	1	117631005	intronic	Alu	TTF2	1.30 [ 1.15 , 1.47 ]	0.017986664	2.70%	ATTTTT	Loss	PPIE
KIRC	1	117631005	intronic	Alu	TTF2	1.30 [ 1.15 , 1.47 ]	0.017986664	2.70%	ATTTTTT	Loss	PTBP1
KIRC	1	117631005	intronic	Alu	TTF2	1.30 [ 1.15 , 1.47 ]	0.017986664	2.70%	TTTTTTG	Loss	RALY
KIRC	1	117631005	intronic	Alu	TTF2	1.30 [ 1.15 , 1.47 ]	0.017986664	2.70%	ATTTTTT	Loss	TIA1
KIRC	1	117631005	intronic	Alu	TTF2	1.30 [ 1.15 , 1.47 ]	0.017986664	2.70%	TTTTTTG	Loss	TIA1
KIRC	1	117631005	intronic	Alu	TTF2	1.30 [ 1.15 , 1.47 ]	0.017986664	2.70%	TTTTTGT	Loss	TIA1
KIRC	1	117631005	intronic	Alu	TTF2	1.30 [ 1.15 , 1.47 ]	0.017986664	2.70%	ATTTTC	Gain	ELAVL2
KIRC	1	117631005	intronic	Alu	TTF2	1.30 [ 1.15 , 1.47 ]	0.017986664	2.70%	AATACAG	Gain	ENOX1
KIRC	1	117631005	intronic	Alu	TTF2	1.30 [ 1.15 , 1.47 ]	0.017986664	2.70%	AGAAAAT	Gain	PABPC5
KIRC	1	117631005	intronic	Alu	TTF2	1.30 [ 1.15 , 1.47 ]	0.017986664	2.70%	ATTTTCT	Gain	PTBP1
KIRC	1	117631005	intronic	Alu	TTF2	1.30 [ 1.15 , 1.47 ]	0.017986664	2.70%	TACAGA	Gain	SRSF5
KIRC	1	117631005	intronic	Alu	TTF2	1.30 [ 1.15 , 1.47 ]	0.017986664	2.70%	ATTTTC	Gain	TIA1
KIRC	1	117631005	intronic	Alu	TTF2	1.30 [ 1.15 , 1.47 ]	0.017986664	2.70%	ATTTTC	Gain	TIAL1
KIRC	12	54060197	intronic	Alu	ATP5G2	1.33 [ 1.16 , 1.52 ]	0.017986664	6.40%	ATTTTTA	Loss	ELAVL2
KIRC	12	54060197	intronic	Alu	ATP5G2	1.33 [ 1.16 , 1.52 ]	0.017986664	6.40%	TTTTTA	Loss	HNRNPC
KIRC	12	54060197	intronic	Alu	ATP5G2	1.33 [ 1.16 , 1.52 ]	0.017986664	6.40%	CTAAAA	Loss	KHDRBS1
KIRC	12	54060197	intronic	Alu	ATP5G2	1.33 [ 1.16 , 1.52 ]	0.017986664	6.40%	TTTTTA	Loss	PPIE
KIRC	12	54060197	intronic	Alu	ATP5G2	1.33 [ 1.16 , 1.52 ]	0.017986664	6.40%	TAAAAA	Loss	PPIE
KIRC	12	54060197	intronic	Alu	ATP5G2	1.33 [ 1.16 , 1.52 ]	0.017986664	6.40%	ATTTTTA	Loss	TIAL1
KIRC	12	54060197	intronic	Alu	ATP5G2	1.33 [ 1.16 , 1.52 ]	0.017986664	6.40%	ATTTTTA	Loss	TRNAU1AP
KIRC	12	54060197	intronic	Alu	ATP5G2	1.33 [ 1.16 , 1.52 ]	0.017986664	6.40%	TTTTTG	Gain	HNRNPC
KIRC	12	54060197	intronic	Alu	ATP5G2	1.33 [ 1.16 , 1.52 ]	0.017986664	6.40%	ATTTTTG	Gain	HNRNPC
KIRC	12	54060197	intronic	Alu	ATP5G2	1.33 [ 1.16 , 1.52 ]	0.017986664	6.40%	ATTTTTG	Gain	HNRNPCL1
KIRC	12	54060197	intronic	Alu	ATP5G2	1.33 [ 1.16 , 1.52 ]	0.017986664	6.40%	ACCAAA	Gain	RBMX
KIRC	12	54060197	intronic	Alu	ATP5G2	1.33 [ 1.16 , 1.52 ]	0.017986664	6.40%	TTTTTGG	Gain	TIA1
KIRC	12	54060197	intronic	Alu	ATP5G2	1.33 [ 1.16 , 1.52 ]	0.017986664	6.40%	ATTTTTG	Gain	TIA1
KIRC	19	5595875	intronic	Non-Alu	SAFB2	1.42 [ 1.20 , 1.67 ]	0.017986664	19.80%	TGATGGC	Gain	SRSF1
KIRC	19	5595875	intronic	Non-Alu	SAFB2	1.42 [ 1.20 , 1.67 ]	0.017986664	19.80%	TGATGGC	Gain	SRSF9
KIRC	7	48143653	intronic	Alu	UPP1	1.51 [ 1.24 , 1.84 ]	0.017986664	8.00%	CTAAAA	Loss	KHDRBS1
KIRC	7	48143653	intronic	Alu	UPP1	1.51 [ 1.24 , 1.84 ]	0.017986664	8.00%	ATTTTA	Loss	KHSRP
KIRC	7	48143653	intronic	Alu	UPP1	1.51 [ 1.24 , 1.84 ]	0.017986664	8.00%	ATTTTA	Loss	PPIE
KIRC	7	48143653	intronic	Alu	UPP1	1.51 [ 1.24 , 1.84 ]	0.017986664	8.00%	TATTTT	Loss	PPIE
KIRC	7	48143653	intronic	Alu	UPP1	1.51 [ 1.24 , 1.84 ]	0.017986664	8.00%	TAAAAT	Loss	PPIE
KIRC	7	48143653	intronic	Alu	UPP1	1.51 [ 1.24 , 1.84 ]	0.017986664	8.00%	AAAATA	Loss	PPIE
KIRC	7	48143653	intronic	Alu	UPP1	1.51 [ 1.24 , 1.84 ]	0.017986664	8.00%	ATTTTA	Loss	TIAL1
KIRC	7	48143653	intronic	Alu	UPP1	1.51 [ 1.24 , 1.84 ]	0.017986664	8.00%	CAGTAGA	Gain	SRSF2
KIRC	X	48934944	intronic	Non-Alu	WDR45	1.33 [ 1.16 , 1.52 ]	0.017986664	12.40%	TGAGTGA	Gain	RBM24
LGG	X	123046680	UTR3	Alu	XIAP	1.43 [ 1.20 , 1.69 ]	0.018034989	100.00%	GAATACA	Loss	IGF2BP2
LGG	X	123046680	UTR3	Alu	XIAP	1.43 [ 1.20 , 1.69 ]	0.018034989	100.00%	GAATAC	Loss	YTHDC1
LGG	X	123046680	UTR3	Alu	XIAP	1.43 [ 1.20 , 1.69 ]	0.018034989	100.00%	TTGTGT	Gain	CELF2
LGG	X	123046680	UTR3	Alu	XIAP	1.43 [ 1.20 , 1.69 ]	0.018034989	100.00%	ACACAAA	Gain	HNRNPL
LGG	X	123046680	UTR3	Alu	XIAP	1.43 [ 1.20 , 1.69 ]	0.018034989	100.00%	GAACACA	Gain	IGF2BP2
LGG	X	123046680	UTR3	Alu	XIAP	1.43 [ 1.20 , 1.69 ]	0.018034989	100.00%	AAGAAC	Gain	TRA2B
LGG	X	123046680	UTR3	Alu	XIAP	1.43 [ 1.20 , 1.69 ]	0.018034989	100.00%	TGTTCTT	Gain	ZNF638
LGG	17	79527676	intronic	Alu	NPLOC4	1.35 [ 1.16 , 1.57 ]	0.018344488	20.80%	CAGTGA	Loss	ACO1
LGG	17	79527676	intronic	Alu	NPLOC4	1.35 [ 1.16 , 1.57 ]	0.018344488	20.80%	ACTGCA	Loss	HNRNPDL
LGG	17	79527676	intronic	Alu	NPLOC4	1.35 [ 1.16 , 1.57 ]	0.018344488	20.80%	CACTGCA	Loss	HNRNPLL
LGG	17	79527676	intronic	Alu	NPLOC4	1.35 [ 1.16 , 1.57 ]	0.018344488	20.80%	TTCGCTGC	Gain	MBNL1
LGG	17	79527676	intronic	Alu	NPLOC4	1.35 [ 1.16 , 1.57 ]	0.018344488	20.80%	TCGCTG	Gain	MBNL1
LGG	17	79527676	intronic	Alu	NPLOC4	1.35 [ 1.16 , 1.57 ]	0.018344488	20.80%	CGCTGCA	Gain	SRSF1
LGG	17	79527676	intronic	Alu	NPLOC4	1.35 [ 1.16 , 1.57 ]	0.018344488	20.80%	TGCAGC	Gain	SRSF5
LGG	17	79527676	intronic	Alu	NPLOC4	1.35 [ 1.16 , 1.57 ]	0.018344488	20.80%	GCAGCGA	Gain	ZC3H10
UCEC	18	47919601	UTR3	Alu	SKA1	1.57 [ 1.27 , 1.96 ]	0.018645191	22.50%	TAGGTT	Loss	KHSRP
UCEC	18	47919601	UTR3	Alu	SKA1	1.57 [ 1.27 , 1.96 ]	0.018645191	22.50%	GTTCAAG	Loss	SNRNP70
UCEC	18	47919601	UTR3	Alu	SKA1	1.57 [ 1.27 , 1.96 ]	0.018645191	22.50%	TAGGCT	Gain	HNRNPA1
UCEC	19	18477464	UTR3	Alu	PGPEP1	1.50 [ 1.23 , 1.82 ]	0.018645191	5.30%	TAGAGA	Loss	HNRNPA1
UCEC	19	18477464	UTR3	Alu	PGPEP1	1.50 [ 1.23 , 1.82 ]	0.018645191	5.30%	CACTAAA	Gain	KHDRBS2
UCEC	19	18477464	UTR3	Alu	PGPEP1	1.50 [ 1.23 , 1.82 ]	0.018645191	5.30%	TTAGTGG	Gain	SFPQ
UCEC	19	18477464	UTR3	Alu	PGPEP1	1.50 [ 1.23 , 1.82 ]	0.018645191	5.30%	TGGAGAT	Gain	SRSF1
UCEC	19	18477464	UTR3	Alu	PGPEP1	1.50 [ 1.23 , 1.82 ]	0.018645191	5.30%	GGAGAT	Gain	SRSF2
UCEC	19	18477464	UTR3	Alu	PGPEP1	1.50 [ 1.23 , 1.82 ]	0.018645191	5.30%	TGGAGAT	Gain	SRSF2
UCEC	X	77083981	UTR3	Alu	MAGT1	1.93 [ 1.41 , 2.65 ]	0.018645191	85.60%	TCGCTT	Loss	MBNL1
UCEC	X	77083981	UTR3	Alu	MAGT1	1.93 [ 1.41 , 2.65 ]	0.018645191	85.60%	CGCTTAA	Loss	ZCRB1
UCEC	X	77083981	UTR3	Alu	MAGT1	1.93 [ 1.41 , 2.65 ]	0.018645191	85.60%	GGTTTAA	Loss	ZCRB1
LUSC	11	93468111	downstream	Alu	TAF1D	1.75 [ 1.36 , 2.24 ]	0.018678502	34.60%	TGGAGAT	Loss	SRSF1
LUSC	11	93468111	downstream	Alu	TAF1D	1.75 [ 1.36 , 2.24 ]	0.018678502	34.60%	TGGAGAT	Loss	SRSF1
LUSC	11	93468111	downstream	Alu	TAF1D	1.75 [ 1.36 , 2.24 ]	0.018678502	34.60%	TGGAGAT	Loss	SRSF2
LUSC	11	93468111	downstream	Alu	TAF1D	1.75 [ 1.36 , 2.24 ]	0.018678502	34.60%	TGGAGAT	Loss	SRSF2
LUSC	11	93468111	downstream	Alu	TAF1D	1.75 [ 1.36 , 2.24 ]	0.018678502	34.60%	TGTGGA	Loss	SRSF6
LUSC	11	93468111	downstream	Alu	TAF1D	1.75 [ 1.36 , 2.24 ]	0.018678502	34.60%	TGTGGA	Loss	SRSF6
LUSC	11	93468111	downstream	Alu	TAF1D	1.75 [ 1.36 , 2.24 ]	0.018678502	34.60%	TTTTTGT	Loss	TIA1
LUSC	11	93468111	downstream	Alu	TAF1D	1.75 [ 1.36 , 2.24 ]	0.018678502	34.60%	TTTTTGT	Loss	TIA1
LUSC	11	93468111	downstream	Alu	TAF1D	1.75 [ 1.36 , 2.24 ]	0.018678502	34.60%	TTGTGG	Loss	ZFP36
LUSC	11	93468111	downstream	Alu	TAF1D	1.75 [ 1.36 , 2.24 ]	0.018678502	34.60%	TTGTGG	Loss	ZFP36
LUSC	11	93468111	downstream	Alu	TAF1D	1.75 [ 1.36 , 2.24 ]	0.018678502	34.60%	TGCGGA	Gain	SRSF5
LUSC	11	93468111	downstream	Alu	TAF1D	1.75 [ 1.36 , 2.24 ]	0.018678502	34.60%	TGCGGA	Gain	SRSF5
LUSC	11	93468111	downstream	Alu	TAF1D	1.75 [ 1.36 , 2.24 ]	0.018678502	34.60%	TCTCCG	Gain	SRSF7
LUSC	11	93468111	downstream	Alu	TAF1D	1.75 [ 1.36 , 2.24 ]	0.018678502	34.60%	TCTCCG	Gain	SRSF7
UCEC	1	1251844	intronic	Alu	CPSF3L	1.57 [ 1.23 , 2.01 ]	0.018750012	20.00%	GTGCTT	Loss	MBNL1
UCEC	1	1251844	intronic	Alu	CPSF3L	1.57 [ 1.23 , 2.01 ]	0.018750012	20.00%	AGCACC	Loss	NOVA1
UCEC	1	1251844	intronic	Alu	CPSF3L	1.57 [ 1.23 , 2.01 ]	0.018750012	20.00%	AGCACC	Loss	NOVA2
UCEC	1	1251844	intronic	Alu	CPSF3L	1.57 [ 1.23 , 2.01 ]	0.018750012	20.00%	TTACAGG	Gain	SRSF6
UCEC	1	1251844	intronic	Alu	CPSF3L	1.57 [ 1.23 , 2.01 ]	0.018750012	20.00%	GGGTGCC	Gain	SRSF9
UCEC	1	1252510	intronic	Alu	CPSF3L	1.47 [ 1.19 , 1.82 ]	0.018750012	8.10%	CTCTTG	Loss	PTBP1
UCEC	1	1252510	intronic	Alu	CPSF3L	1.47 [ 1.19 , 1.82 ]	0.018750012	8.10%	AGAGTGA	Loss	RBM24
UCEC	1	1252510	intronic	Alu	CPSF3L	1.47 [ 1.19 , 1.82 ]	0.018750012	8.10%	TCTTGT	Loss	ZFP36
UCEC	1	1252510	intronic	Alu	CPSF3L	1.47 [ 1.19 , 1.82 ]	0.018750012	8.10%	GGAGTG	Gain	SRSF2
UCEC	1	1252510	intronic	Alu	CPSF3L	1.47 [ 1.19 , 1.82 ]	0.018750012	8.10%	TTACAGG	Gain	SRSF6
UCEC	1	1252510	intronic	Alu	CPSF3L	1.47 [ 1.19 , 1.82 ]	0.018750012	8.10%	TCCTGT	Gain	ZFP36
UCEC	11	61135837	intronic	Alu	TMEM138	1.47 [ 1.19 , 1.82 ]	0.018750012	21.90%	CGCCTGTAG	Loss	SRP14
UCEC	11	61135837	intronic	Alu	TMEM138	1.47 [ 1.19 , 1.82 ]	0.018750012	21.90%	CTACAGG	Loss	SRSF6
UCEC	11	61135837	intronic	Alu	TMEM138	1.47 [ 1.19 , 1.82 ]	0.018750012	21.90%	GACTAC	Loss	YTHDC1
UCEC	11	61135837	intronic	Alu	TMEM138	1.47 [ 1.19 , 1.82 ]	0.018750012	21.90%	ACTGCA	Gain	HNRNPDL
UCEC	11	61135837	intronic	Alu	TMEM138	1.47 [ 1.19 , 1.82 ]	0.018750012	21.90%	GACTGC	Gain	YTHDC1
UCEC	11	61135837	intronic	Alu	TMEM138	1.47 [ 1.19 , 1.82 ]	0.018750012	21.90%	GCCTGC	Gain	YTHDC1
UCEC	5	140063373	intronic	Alu	HARS	1.44 [ 1.18 , 1.75 ]	0.018750012	14.10%	TTGTGC	Loss	ZFP36
UCEC	X	153740725	intronic	Alu	FAM3A	1.53 [ 1.21 , 1.93 ]	0.018750012	18.10%	CAGTGG	Loss	ACO1
UCEC	X	153740725	intronic	Alu	FAM3A	1.53 [ 1.21 , 1.93 ]	0.018750012	18.10%	ACTGCA	Loss	HNRNPDL
UCEC	X	153740725	intronic	Alu	FAM3A	1.53 [ 1.21 , 1.93 ]	0.018750012	18.10%	CACTGCA	Loss	HNRNPLL
UCEC	X	153740725	intronic	Alu	FAM3A	1.53 [ 1.21 , 1.93 ]	0.018750012	18.10%	GGTGGTG	Gain	ESRP1
UCEC	X	153740725	intronic	Alu	FAM3A	1.53 [ 1.21 , 1.93 ]	0.018750012	18.10%	CGGTGG	Gain	FUS
UCEC	X	153740725	intronic	Alu	FAM3A	1.53 [ 1.21 , 1.93 ]	0.018750012	18.10%	CACCACC	Gain	HNRNPK
UCEC	X	153740725	intronic	Alu	FAM3A	1.53 [ 1.21 , 1.93 ]	0.018750012	18.10%	CACCGCA	Gain	HNRNPLL
UCEC	X	153740725	intronic	Alu	FAM3A	1.53 [ 1.21 , 1.93 ]	0.018750012	18.10%	ACCACC	Gain	NOVA1
UCEC	X	153740725	intronic	Alu	FAM3A	1.53 [ 1.21 , 1.93 ]	0.018750012	18.10%	ACCACC	Gain	NOVA2
UCEC	X	153740725	intronic	Alu	FAM3A	1.53 [ 1.21 , 1.93 ]	0.018750012	18.10%	GGTGGT	Gain	RBM5
UCEC	X	153740725	intronic	Alu	FAM3A	1.53 [ 1.21 , 1.93 ]	0.018750012	18.10%	GGTGGT	Gain	ZRANB2
UCEC	17	78294183	UTR3	Alu	RNF213	1.51 [ 1.24 , 1.85 ]	0.019308068	8.40%	AGAGTGA	Loss	RBM24
UCEC	17	78294183	UTR3	Alu	RNF213	1.51 [ 1.24 , 1.85 ]	0.019308068	8.40%	TCGCTC	Gain	MBNL1
UCEC	17	78294270	UTR3	Alu	RNF213	1.50 [ 1.23 , 1.82 ]	0.019308068	5.30%	CAGCCTCC	Loss	KHSRP
UCEC	17	78294270	UTR3	Alu	RNF213	1.50 [ 1.23 , 1.82 ]	0.019308068	5.30%	CGGCCTCC	Gain	KHSRP
UCEC	17	78294270	UTR3	Alu	RNF213	1.50 [ 1.23 , 1.82 ]	0.019308068	5.30%	CGAGGCA	Gain	SRSF1
UCEC	17	78294270	UTR3	Alu	RNF213	1.50 [ 1.23 , 1.82 ]	0.019308068	5.30%	GGCCTCC	Gain	SRSF2
UCEC	2	224620905	UTR3	Alu	AP1S3	1.68 [ 1.31 , 2.17 ]	0.019308068	28.10%	CAAAAT	Loss	KHDRBS1
UCEC	2	224620905	UTR3	Alu	AP1S3	1.68 [ 1.31 , 2.17 ]	0.019308068	28.10%	AAATTA	Loss	PPIE
UCEC	2	224620905	UTR3	Alu	AP1S3	1.68 [ 1.31 , 2.17 ]	0.019308068	28.10%	AATTTT	Loss	PPIE
UCEC	2	224620905	UTR3	Alu	AP1S3	1.68 [ 1.31 , 2.17 ]	0.019308068	28.10%	AAAATT	Loss	PPIE
UCEC	2	224620905	UTR3	Alu	AP1S3	1.68 [ 1.31 , 2.17 ]	0.019308068	28.10%	TAATTT	Loss	PPIE
UCEC	2	224620905	UTR3	Alu	AP1S3	1.68 [ 1.31 , 2.17 ]	0.019308068	28.10%	ATTTTG	Loss	TIA1
UCEC	2	224620905	UTR3	Alu	AP1S3	1.68 [ 1.31 , 2.17 ]	0.019308068	28.10%	ATTTTG	Loss	TIAL1
UCEC	2	224620905	UTR3	Alu	AP1S3	1.68 [ 1.31 , 2.17 ]	0.019308068	28.10%	AATTAGC	Loss	UNK
UCEC	2	224620905	UTR3	Alu	AP1S3	1.68 [ 1.31 , 2.17 ]	0.019308068	28.10%	ACTAGCC	Gain	HNRNPDL
UCEC	2	224620905	UTR3	Alu	AP1S3	1.68 [ 1.31 , 2.17 ]	0.019308068	28.10%	AAAACTA	Gain	RBM3
UCEC	2	224620905	UTR3	Alu	AP1S3	1.68 [ 1.31 , 2.17 ]	0.019308068	28.10%	GTTTTG	Gain	TIA1
UCEC	10	65005469	intronic	Alu	JMJD1C	1.58 [ 1.22 , 2.04 ]	0.019579391	9.70%	CTCTTG	Loss	PTBP1
UCEC	10	65005469	intronic	Alu	JMJD1C	1.58 [ 1.22 , 2.04 ]	0.019579391	9.70%	GGAGTT	Gain	SRSF2
UCEC	2	85837286	intronic	Alu	C2orf68	1.45 [ 1.18 , 1.79 ]	0.019579391	9.70%	CTGCCA	Loss	MBNL1
UCEC	2	85837286	intronic	Alu	C2orf68	1.45 [ 1.18 , 1.79 ]	0.019579391	9.70%	GCCTGC	Loss	YTHDC1
UCEC	2	85837286	intronic	Alu	C2orf68	1.45 [ 1.18 , 1.79 ]	0.019579391	9.70%	CGGGCGG	Gain	SRSF1
UCEC	2	85837286	intronic	Alu	C2orf68	1.45 [ 1.18 , 1.79 ]	0.019579391	9.70%	CCGCCCG	Gain	SRSF1
UCEC	2	85837286	intronic	Alu	C2orf68	1.45 [ 1.18 , 1.79 ]	0.019579391	9.70%	CCCGCCA	Gain	SRSF1
UCEC	2	85837286	intronic	Alu	C2orf68	1.45 [ 1.18 , 1.79 ]	0.019579391	9.70%	CCGCCC	Gain	SUPV3L1
KIRC	7	81630031	intronic	Alu	CACNA2D1	1.32 [ 1.16 , 1.51 ]	0.019958602	5.80%	TTCTTG	Loss	PTBP1
KIRC	7	81630031	intronic	Alu	CACNA2D1	1.32 [ 1.16 , 1.51 ]	0.019958602	5.80%	AAGAAG	Loss	SRSF11
KIRC	7	81630031	intronic	Alu	CACNA2D1	1.32 [ 1.16 , 1.51 ]	0.019958602	5.80%	AAGAAG	Loss	TRA2B
KIRC	7	81630031	intronic	Alu	CACNA2D1	1.32 [ 1.16 , 1.51 ]	0.019958602	5.80%	CTCTTG	Gain	PTBP1
PRAD	8	144672910	splicing	Alu	EEF1D	2.15 [ 1.29 , 3.59 ]	0.020036474	26.10%	ATTTTTA	Loss	ELAVL2
PRAD	8	144672910	splicing	Alu	EEF1D	2.15 [ 1.29 , 3.59 ]	0.020036474	26.10%	TTTTTA	Loss	HNRNPC
PRAD	8	144672910	splicing	Alu	EEF1D	2.15 [ 1.29 , 3.59 ]	0.020036474	26.10%	CTAAAA	Loss	KHDRBS1
PRAD	8	144672910	splicing	Alu	EEF1D	2.15 [ 1.29 , 3.59 ]	0.020036474	26.10%	TAAAAA	Loss	PPIE
PRAD	8	144672910	splicing	Alu	EEF1D	2.15 [ 1.29 , 3.59 ]	0.020036474	26.10%	TTTTTA	Loss	PPIE
PRAD	8	144672910	splicing	Alu	EEF1D	2.15 [ 1.29 , 3.59 ]	0.020036474	26.10%	ATTTTTA	Loss	TIAL1
PRAD	8	144672910	splicing	Alu	EEF1D	2.15 [ 1.29 , 3.59 ]	0.020036474	26.10%	ATTTTTA	Loss	TRNAU1AP
PRAD	8	144672910	splicing	Alu	EEF1D	2.15 [ 1.29 , 3.59 ]	0.020036474	26.10%	TTTTTG	Gain	HNRNPC
PRAD	8	144672910	splicing	Alu	EEF1D	2.15 [ 1.29 , 3.59 ]	0.020036474	26.10%	ATTTTTG	Gain	HNRNPC
PRAD	8	144672910	splicing	Alu	EEF1D	2.15 [ 1.29 , 3.59 ]	0.020036474	26.10%	ATTTTTG	Gain	HNRNPCL1
PRAD	8	144672910	splicing	Alu	EEF1D	2.15 [ 1.29 , 3.59 ]	0.020036474	26.10%	ACCAAA	Gain	RBMX
PRAD	8	144672910	splicing	Alu	EEF1D	2.15 [ 1.29 , 3.59 ]	0.020036474	26.10%	TTTTTGG	Gain	TIA1
PRAD	8	144672910	splicing	Alu	EEF1D	2.15 [ 1.29 , 3.59 ]	0.020036474	26.10%	ATTTTTG	Gain	TIA1
PRAD	8	144672910	splicing	Alu	EEF1D	2.15 [ 1.29 , 3.59 ]	0.020036474	11.70%	ATTTTTA	Loss	ELAVL2
PRAD	8	144672910	splicing	Alu	EEF1D	2.15 [ 1.29 , 3.59 ]	0.020036474	11.70%	TTTTTA	Loss	HNRNPC
PRAD	8	144672910	splicing	Alu	EEF1D	2.15 [ 1.29 , 3.59 ]	0.020036474	11.70%	CTAAAA	Loss	KHDRBS1
PRAD	8	144672910	splicing	Alu	EEF1D	2.15 [ 1.29 , 3.59 ]	0.020036474	11.70%	TTTTTA	Loss	PPIE
PRAD	8	144672910	splicing	Alu	EEF1D	2.15 [ 1.29 , 3.59 ]	0.020036474	11.70%	TAAAAA	Loss	PPIE
PRAD	8	144672910	splicing	Alu	EEF1D	2.15 [ 1.29 , 3.59 ]	0.020036474	11.70%	ATTTTTA	Loss	TIAL1
PRAD	8	144672910	splicing	Alu	EEF1D	2.15 [ 1.29 , 3.59 ]	0.020036474	11.70%	ATTTTTA	Loss	TRNAU1AP
PRAD	8	144672910	splicing	Alu	EEF1D	2.15 [ 1.29 , 3.59 ]	0.020036474	11.70%	ATTTTTG	Gain	HNRNPC
PRAD	8	144672910	splicing	Alu	EEF1D	2.15 [ 1.29 , 3.59 ]	0.020036474	11.70%	TTTTTG	Gain	HNRNPC
PRAD	8	144672910	splicing	Alu	EEF1D	2.15 [ 1.29 , 3.59 ]	0.020036474	11.70%	ATTTTTG	Gain	HNRNPCL1
PRAD	8	144672910	splicing	Alu	EEF1D	2.15 [ 1.29 , 3.59 ]	0.020036474	11.70%	ACCAAA	Gain	RBMX
PRAD	8	144672910	splicing	Alu	EEF1D	2.15 [ 1.29 , 3.59 ]	0.020036474	11.70%	ATTTTTG	Gain	TIA1
PRAD	8	144672910	splicing	Alu	EEF1D	2.15 [ 1.29 , 3.59 ]	0.020036474	11.70%	TTTTTGG	Gain	TIA1
UCEC	11	31453309	UTR3	Alu	DNAJC24	1.46 [ 1.22 , 1.76 ]	0.020085728	11.60%	GAGGTT	Loss	ZRANB2
UCEC	11	31453309	UTR3	Alu	DNAJC24	1.46 [ 1.22 , 1.76 ]	0.020085728	11.60%	CCCGGC	Gain	SRSF6
UCEC	9	116077033	downstream	Alu	WDR31	1.65 [ 1.28 , 2.14 ]	0.02022655	29.10%	ATCCCA	Loss	RBMX
UCEC	9	116077033	downstream	Alu	WDR31	1.65 [ 1.28 , 2.14 ]	0.02022655	29.10%	TTACAGG	Loss	SRSF6
UCEC	9	116077033	downstream	Alu	WDR31	1.65 [ 1.28 , 2.14 ]	0.02022655	29.10%	CTACAGG	Gain	SRSF6
UCEC	9	116077033	downstream	Alu	WDR31	1.65 [ 1.28 , 2.14 ]	0.02022655	29.10%	GACTAC	Gain	YTHDC1
UCEC	16	9204662	intronic	Alu	C16orf72	1.65 [ 1.24 , 2.19 ]	0.020277933	41.90%	CCCGCCC	Gain	PCBP2
UCEC	16	9204662	intronic	Alu	C16orf72	1.65 [ 1.24 , 2.19 ]	0.020277933	41.90%	CCGCCC	Gain	SUPV3L1
UCEC	20	33997161	intronic	Alu	UQCC	1.72 [ 1.26 , 2.33 ]	0.020277933	39.70%	CCACTCA	Gain	IGF2BP2
UCEC	20	33997161	intronic	Alu	UQCC	1.72 [ 1.26 , 2.33 ]	0.020277933	39.70%	TGAGTGG	Gain	RBM24
UCEC	20	33997161	intronic	Alu	UQCC	1.72 [ 1.26 , 2.33 ]	0.020277933	39.70%	GGCTGGG	Gain	RBM25
UCEC	20	33997161	intronic	Alu	UQCC	1.72 [ 1.26 , 2.33 ]	0.020277933	39.70%	CCCAGCC	Gain	SRSF1
UCEC	20	33997161	intronic	Alu	UQCC	1.72 [ 1.26 , 2.33 ]	0.020277933	39.70%	TGAGTGG	Gain	TARDBP
KIRC	10	70518855	intronic	Non-Alu	CCAR1	1.29 [ 1.14 , 1.45 ]	0.02039202	6.00%	ATAGAA	Loss	HNRNPA1
KIRC	10	70518855	intronic	Non-Alu	CCAR1	1.29 [ 1.14 , 1.45 ]	0.02039202	6.00%	AGAAAAA	Loss	PABPC1
KIRC	10	70518855	intronic	Non-Alu	CCAR1	1.29 [ 1.14 , 1.45 ]	0.02039202	6.00%	TTTTTCT	Loss	PTBP1
KIRC	10	70518855	intronic	Non-Alu	CCAR1	1.29 [ 1.14 , 1.45 ]	0.02039202	6.00%	AGAAAAA	Loss	SART3
KIRC	10	70518855	intronic	Non-Alu	CCAR1	1.29 [ 1.14 , 1.45 ]	0.02039202	6.00%	TTTTTCT	Loss	TIA1
KIRC	10	70518855	intronic	Non-Alu	CCAR1	1.29 [ 1.14 , 1.45 ]	0.02039202	6.00%	CCATTCA	Gain	IGF2BP2
KIRC	10	70518855	intronic	Non-Alu	CCAR1	1.29 [ 1.14 , 1.45 ]	0.02039202	6.00%	CCATTC	Gain	PCBP2
KIRC	10	70518855	intronic	Non-Alu	CCAR1	1.29 [ 1.14 , 1.45 ]	0.02039202	6.00%	GAATGG	Gain	TARDBP
KIRC	10	70518855	intronic	Non-Alu	CCAR1	1.29 [ 1.14 , 1.45 ]	0.02039202	6.00%	TTTTTCC	Gain	U2AF2
KIRC	17	3624473	intronic	Alu	ITGAE	1.30 [ 1.15 , 1.47 ]	0.02039202	5.20%	AAGGTG	Loss	HNRNPA1
KIRC	17	3624473	intronic	Alu	ITGAE	1.30 [ 1.15 , 1.47 ]	0.02039202	5.20%	AAGGTG	Loss	HNRNPF
KIRC	17	3624473	intronic	Alu	ITGAE	1.30 [ 1.15 , 1.47 ]	0.02039202	5.20%	AAGGTG	Loss	HNRNPH1
KIRC	17	3624473	intronic	Alu	ITGAE	1.30 [ 1.15 , 1.47 ]	0.02039202	5.20%	AAGGTG	Loss	HNRNPH2
KIRC	17	3624473	intronic	Alu	ITGAE	1.30 [ 1.15 , 1.47 ]	0.02039202	5.20%	AAGGTG	Loss	HNRNPH3
KIRC	17	3624473	intronic	Alu	ITGAE	1.30 [ 1.15 , 1.47 ]	0.02039202	5.20%	AAGGTG	Loss	SRSF1
KIRC	17	3624473	intronic	Alu	ITGAE	1.30 [ 1.15 , 1.47 ]	0.02039202	5.20%	GGGTGGG	Gain	EWSR1
KIRC	17	3624473	intronic	Alu	ITGAE	1.30 [ 1.15 , 1.47 ]	0.02039202	5.20%	GGGTGG	Gain	FUS
KIRC	17	3624473	intronic	Alu	ITGAE	1.30 [ 1.15 , 1.47 ]	0.02039202	5.20%	TAGGGT	Gain	HNRNPA1
KIRC	17	3624473	intronic	Alu	ITGAE	1.30 [ 1.15 , 1.47 ]	0.02039202	5.20%	GGGTGGG	Gain	PUM1
LGG	8	99055493	intronic	Alu	RPL30	0.70 [ 0.59 , 0.84 ]	0.020612299	73.90%	TTACAGG	Loss	SRSF6
LGG	8	99055493	intronic	Alu	RPL30	0.70 [ 0.59 , 0.84 ]	0.020612299	73.90%	TCACAGG	Gain	SRSF6
UCEC	2	216808502	UTR3	Alu	MREG	1.55 [ 1.25 , 1.92 ]	0.021276349	16.60%	ACTGCA	Loss	HNRNPDL
UCEC	2	216808502	UTR3	Alu	MREG	1.55 [ 1.25 , 1.92 ]	0.021276349	16.60%	CACTGCA	Loss	HNRNPLL
UCEC	2	216808502	UTR3	Alu	MREG	1.55 [ 1.25 , 1.92 ]	0.021276349	16.60%	GAGGTT	Loss	ZRANB2
LGG	7	56143347	intronic	Alu	SUMF2	1.45 [ 1.19 , 1.75 ]	0.021394958	36.00%	CCGAGATCA	Loss	SRSF7
LGG	7	56143347	intronic	Alu	SUMF2	1.45 [ 1.19 , 1.75 ]	0.021394958	36.00%	CGCGCCA	Gain	SRSF1
UCEC	22	19429196	Nonsynonymous	Alu	C22orf39	1.48 [ 1.17 , 1.88 ]	0.021501458	25.60%	ACCTGT	Loss	ZFP36
UCEC	6	160100882	intronic	Alu	SOD2	1.70 [ 1.26 , 2.30 ]	0.021548467	99.60%	GTTCAAG	Loss	SNRNP70
UCEC	6	160100882	intronic	Alu	SOD2	1.70 [ 1.26 , 2.30 ]	0.021548467	99.40%	GTTCAAG	Loss	SNRNP70
KIRC	11	18428410	intronic	Alu	LDHA	1.36 [ 1.17 , 1.57 ]	0.021963009	13.00%	ATTTTTG	Loss	HNRNPC
KIRC	11	18428410	intronic	Alu	LDHA	1.36 [ 1.17 , 1.57 ]	0.021963009	13.00%	TTTTTG	Loss	HNRNPC
KIRC	11	18428410	intronic	Alu	LDHA	1.36 [ 1.17 , 1.57 ]	0.021963009	13.00%	ATTTTTG	Loss	HNRNPCL1
KIRC	11	18428410	intronic	Alu	LDHA	1.36 [ 1.17 , 1.57 ]	0.021963009	13.00%	AATTTT	Loss	PPIE
KIRC	11	18428410	intronic	Alu	LDHA	1.36 [ 1.17 , 1.57 ]	0.021963009	13.00%	AAAAAT	Loss	PPIE
KIRC	11	18428410	intronic	Alu	LDHA	1.36 [ 1.17 , 1.57 ]	0.021963009	13.00%	ATTTTT	Loss	PPIE
KIRC	11	18428410	intronic	Alu	LDHA	1.36 [ 1.17 , 1.57 ]	0.021963009	13.00%	TAATTT	Loss	PPIE
KIRC	11	18428410	intronic	Alu	LDHA	1.36 [ 1.17 , 1.57 ]	0.021963009	13.00%	AAATTA	Loss	PPIE
KIRC	11	18428410	intronic	Alu	LDHA	1.36 [ 1.17 , 1.57 ]	0.021963009	13.00%	AAAATT	Loss	PPIE
KIRC	11	18428410	intronic	Alu	LDHA	1.36 [ 1.17 , 1.57 ]	0.021963009	13.00%	TTTTTGT	Loss	TIA1
KIRC	11	18428410	intronic	Alu	LDHA	1.36 [ 1.17 , 1.57 ]	0.021963009	13.00%	ATTTTTG	Loss	TIA1
KIRC	11	18428410	intronic	Alu	LDHA	1.36 [ 1.17 , 1.57 ]	0.021963009	13.00%	AATTAGC	Loss	UNK
KIRC	20	32662416	intronic	Non-Alu	RALY	1.31 [ 1.15 , 1.48 ]	0.021963009	7.20%	GTCTTA	Loss	PTBP1
KIRC	20	32662416	intronic	Non-Alu	RALY	1.31 [ 1.15 , 1.48 ]	0.021963009	7.20%	TAAGAC	Loss	RBMX
LGG	5	138620217	intronic	Alu	MATR3	1.36 [ 1.16 , 1.59 ]	0.022080034	18.30%	GTTCAAG	Loss	SNRNP70
LGG	5	138620217	intronic	Alu	MATR3	1.36 [ 1.16 , 1.59 ]	0.022080034	18.30%	CTTGGAC	Gain	EIF4B
LGG	5	138620217	intronic	Alu	MATR3	1.36 [ 1.16 , 1.59 ]	0.022080034	16.00%	GTTCAAG	Loss	SNRNP70
LGG	5	138620217	intronic	Alu	MATR3	1.36 [ 1.16 , 1.59 ]	0.022080034	16.00%	CTTGGAC	Gain	EIF4B
LGG	18	65174343	UTR3	Alu	DSEL	1.36 [ 1.17 , 1.58 ]	0.022635664	82.50%	TCCCAA	Loss	HNRNPK
LGG	18	65174343	UTR3	Alu	DSEL	1.36 [ 1.17 , 1.58 ]	0.022635664	82.50%	CAAAAT	Loss	KHDRBS1
LGG	18	65174343	UTR3	Alu	DSEL	1.36 [ 1.17 , 1.58 ]	0.022635664	82.50%	CCTCCCA	Loss	PCBP2
LGG	18	65174343	UTR3	Alu	DSEL	1.36 [ 1.17 , 1.58 ]	0.022635664	82.50%	ATTTTG	Loss	TIA1
LGG	18	65174343	UTR3	Alu	DSEL	1.36 [ 1.17 , 1.58 ]	0.022635664	82.50%	ATTTTG	Loss	TIAL1
LGG	18	65174343	UTR3	Alu	DSEL	1.36 [ 1.17 , 1.58 ]	0.022635664	82.50%	TCCCGA	Gain	HNRNPK
LGG	19	46914196	UTR3	Alu	CCDC8	1.32 [ 1.15 , 1.50 ]	0.022635664	9.70%	ATCACC	Gain	NOVA1
LGG	19	46914196	UTR3	Alu	CCDC8	1.32 [ 1.15 , 1.50 ]	0.022635664	9.70%	GATCACC	Gain	NOVA2
LGG	19	46914196	UTR3	Alu	CCDC8	1.32 [ 1.15 , 1.50 ]	0.022635664	9.70%	ATCACC	Gain	NOVA2
LGG	19	46914196	UTR3	Alu	CCDC8	1.32 [ 1.15 , 1.50 ]	0.022635664	9.70%	CTCAGGT	Gain	SRSF1
LGG	19	46914196	UTR3	Alu	CCDC8	1.32 [ 1.15 , 1.50 ]	0.022635664	9.70%	CCTCAGG	Gain	SRSF6
LGG	X	24095286	UTR3	Alu	EIF2S3	0.65 [ 0.53 , 0.80 ]	0.022635664	100.00%	TCGCTT	Loss	MBNL1
LGG	X	24095286	UTR3	Alu	EIF2S3	0.65 [ 0.53 , 0.80 ]	0.022635664	100.00%	GTTCAAG	Loss	SNRNP70
LGG	9	130993754	intronic	Alu	DNM1	1.27 [ 1.12 , 1.45 ]	0.02370157	17.30%	TTACAGG	Loss	SRSF6
LGG	9	130993754	intronic	Alu	DNM1	1.27 [ 1.12 , 1.45 ]	0.02370157	17.30%	ACCTGT	Loss	ZFP36
LGG	9	130993754	intronic	Alu	DNM1	1.27 [ 1.12 , 1.45 ]	0.02370157	17.30%	ACCTGC	Gain	ZFP36
KIRC	14	62212746	intronic	Alu	HIF1A	1.36 [ 1.17 , 1.58 ]	0.023921072	10.30%	GCTGGTC	Loss	SAMD4A
KIRC	14	62212746	intronic	Alu	HIF1A	1.36 [ 1.17 , 1.58 ]	0.023921072	10.30%	CGGTCT	Gain	ZRANB2
KIRC	18	60836982	intronic	Alu	BCL2	1.27 [ 1.13 , 1.42 ]	0.023921072	2.70%	CTCTTG	Loss	PTBP1
KIRC	18	60836982	intronic	Alu	BCL2	1.27 [ 1.13 , 1.42 ]	0.023921072	2.70%	AGGGAT	Gain	ESRP1
KIRC	18	60836982	intronic	Alu	BCL2	1.27 [ 1.13 , 1.42 ]	0.023921072	2.70%	AGGGAT	Gain	HNRNPF
KIRC	18	60836982	intronic	Alu	BCL2	1.27 [ 1.13 , 1.42 ]	0.023921072	2.70%	TCCCTT	Gain	HNRNPK
KIRC	19	6708259	intronic	Alu	C3	1.41 [ 1.19 , 1.67 ]	0.023921072	23.30%	CTGCCT	Loss	MBNL1
KIRC	19	6708259	intronic	Alu	C3	1.41 [ 1.19 , 1.67 ]	0.023921072	23.30%	AGGAAAA	Loss	SRSF9
KIRC	19	6708259	intronic	Alu	C3	1.41 [ 1.19 , 1.67 ]	0.023921072	23.30%	TCCTGC	Loss	YTHDC1
KIRC	19	6708259	intronic	Alu	C3	1.41 [ 1.19 , 1.67 ]	0.023921072	23.30%	TCCTGC	Loss	ZFP36
KIRC	19	6708259	intronic	Alu	C3	1.41 [ 1.19 , 1.67 ]	0.023921072	23.30%	GCGGGAA	Gain	SAMD4A
KIRC	19	6709337	intronic	Alu	C3	1.33 [ 1.16 , 1.53 ]	0.023921072	10.10%	CTACAGG	Loss	SRSF6
KIRC	19	6709337	intronic	Alu	C3	1.33 [ 1.16 , 1.53 ]	0.023921072	10.10%	GACTAC	Loss	YTHDC1
KIRC	19	6709337	intronic	Alu	C3	1.33 [ 1.16 , 1.53 ]	0.023921072	10.10%	ACCTGT	Loss	ZFP36
KIRC	19	6709337	intronic	Alu	C3	1.33 [ 1.16 , 1.53 ]	0.023921072	10.10%	ACTGCA	Gain	HNRNPDL
KIRC	19	6709337	intronic	Alu	C3	1.33 [ 1.16 , 1.53 ]	0.023921072	10.10%	GACTGC	Gain	YTHDC1
KIRC	19	6709337	intronic	Alu	C3	1.33 [ 1.16 , 1.53 ]	0.023921072	10.10%	ACCTGC	Gain	ZFP36
KIRC	19	11561140	intronic	Alu	PRKCSH	1.52 [ 1.24 , 1.86 ]	0.023921072	88.70%	ATTTTTT	Loss	BOLL
KIRC	19	11561140	intronic	Alu	PRKCSH	1.52 [ 1.24 , 1.86 ]	0.023921072	88.70%	TTTTTT	Loss	CPEB4
KIRC	19	11561140	intronic	Alu	PRKCSH	1.52 [ 1.24 , 1.86 ]	0.023921072	88.70%	AAAAAAA	Loss	DAZAP1
KIRC	19	11561140	intronic	Alu	PRKCSH	1.52 [ 1.24 , 1.86 ]	0.023921072	88.70%	TTTTTTT	Loss	DAZAP1
KIRC	19	11561140	intronic	Alu	PRKCSH	1.52 [ 1.24 , 1.86 ]	0.023921072	88.70%	TTTTTT	Loss	DDX19B
KIRC	19	11561140	intronic	Alu	PRKCSH	1.52 [ 1.24 , 1.86 ]	0.023921072	88.70%	TTTTTTT	Loss	DDX19B
KIRC	19	11561140	intronic	Alu	PRKCSH	1.52 [ 1.24 , 1.86 ]	0.023921072	88.70%	TTTTTT	Loss	EIF4A3
KIRC	19	11561140	intronic	Alu	PRKCSH	1.52 [ 1.24 , 1.86 ]	0.023921072	88.70%	TTTTTTT	Loss	ELAVL1
KIRC	19	11561140	intronic	Alu	PRKCSH	1.52 [ 1.24 , 1.86 ]	0.023921072	88.70%	TTTTTTG	Loss	ELAVL1
KIRC	19	11561140	intronic	Alu	PRKCSH	1.52 [ 1.24 , 1.86 ]	0.023921072	88.70%	TTTTTTT	Loss	ELAVL3
KIRC	19	11561140	intronic	Alu	PRKCSH	1.52 [ 1.24 , 1.86 ]	0.023921072	88.70%	AAAAAAA	Loss	ELAVL4
KIRC	19	11561140	intronic	Alu	PRKCSH	1.52 [ 1.24 , 1.86 ]	0.023921072	88.70%	TTTTTTT	Loss	ELAVL4
KIRC	19	11561140	intronic	Alu	PRKCSH	1.52 [ 1.24 , 1.86 ]	0.023921072	88.70%	AAAAAAA	Loss	FMR1
KIRC	19	11561140	intronic	Alu	PRKCSH	1.52 [ 1.24 , 1.86 ]	0.023921072	88.70%	TTTTTTT	Loss	FMR1
KIRC	19	11561140	intronic	Alu	PRKCSH	1.52 [ 1.24 , 1.86 ]	0.023921072	88.70%	TTTTTTT	Loss	FUS
KIRC	19	11561140	intronic	Alu	PRKCSH	1.52 [ 1.24 , 1.86 ]	0.023921072	88.70%	AAAAAAA	Loss	FUS
KIRC	19	11561140	intronic	Alu	PRKCSH	1.52 [ 1.24 , 1.86 ]	0.023921072	88.70%	TTTTTTT	Loss	HNRNPA1
KIRC	19	11561140	intronic	Alu	PRKCSH	1.52 [ 1.24 , 1.86 ]	0.023921072	88.70%	AAAAAAA	Loss	HNRNPA1
KIRC	19	11561140	intronic	Alu	PRKCSH	1.52 [ 1.24 , 1.86 ]	0.023921072	88.70%	TTTTTTT	Loss	HNRNPC
KIRC	19	11561140	intronic	Alu	PRKCSH	1.52 [ 1.24 , 1.86 ]	0.023921072	88.70%	TTTTTTG	Loss	HNRNPC
KIRC	19	11561140	intronic	Alu	PRKCSH	1.52 [ 1.24 , 1.86 ]	0.023921072	88.70%	TTTTTT	Loss	HNRNPC
KIRC	19	11561140	intronic	Alu	PRKCSH	1.52 [ 1.24 , 1.86 ]	0.023921072	88.70%	TTTTTG	Loss	HNRNPC
KIRC	19	11561140	intronic	Alu	PRKCSH	1.52 [ 1.24 , 1.86 ]	0.023921072	88.70%	ATTTTTT	Loss	HNRNPC
KIRC	19	11561140	intronic	Alu	PRKCSH	1.52 [ 1.24 , 1.86 ]	0.023921072	88.70%	TTTTTTT	Loss	HNRNPCL1
KIRC	19	11561140	intronic	Alu	PRKCSH	1.52 [ 1.24 , 1.86 ]	0.023921072	88.70%	TTTTTTG	Loss	HNRNPCL1
KIRC	19	11561140	intronic	Alu	PRKCSH	1.52 [ 1.24 , 1.86 ]	0.023921072	88.70%	ATTTTTT	Loss	HNRNPCL1
KIRC	19	11561140	intronic	Alu	PRKCSH	1.52 [ 1.24 , 1.86 ]	0.023921072	88.70%	AAAAAAA	Loss	HNRNPD
KIRC	19	11561140	intronic	Alu	PRKCSH	1.52 [ 1.24 , 1.86 ]	0.023921072	88.70%	AAAAAAA	Loss	HNRNPK
KIRC	19	11561140	intronic	Alu	PRKCSH	1.52 [ 1.24 , 1.86 ]	0.023921072	88.70%	TTTTTTT	Loss	HNRNPK
KIRC	19	11561140	intronic	Alu	PRKCSH	1.52 [ 1.24 , 1.86 ]	0.023921072	88.70%	AAAAAAA	Loss	HNRNPU
KIRC	19	11561140	intronic	Alu	PRKCSH	1.52 [ 1.24 , 1.86 ]	0.023921072	88.70%	TTTTTTT	Loss	HNRNPU
KIRC	19	11561140	intronic	Alu	PRKCSH	1.52 [ 1.24 , 1.86 ]	0.023921072	88.70%	AAAAAAA	Loss	IGHMBP2
KIRC	19	11561140	intronic	Alu	PRKCSH	1.52 [ 1.24 , 1.86 ]	0.023921072	88.70%	TTTTTT	Loss	KHDRBS1
KIRC	19	11561140	intronic	Alu	PRKCSH	1.52 [ 1.24 , 1.86 ]	0.023921072	88.70%	TTTTTTT	Loss	KHDRBS1
KIRC	19	11561140	intronic	Alu	PRKCSH	1.52 [ 1.24 , 1.86 ]	0.023921072	88.70%	TTTTTTT	Loss	KHDRBS2
KIRC	19	11561140	intronic	Alu	PRKCSH	1.52 [ 1.24 , 1.86 ]	0.023921072	88.70%	TTTTTTT	Loss	KHDRBS3
KIRC	19	11561140	intronic	Alu	PRKCSH	1.52 [ 1.24 , 1.86 ]	0.023921072	88.70%	TTTTTTT	Loss	NOVA1
KIRC	19	11561140	intronic	Alu	PRKCSH	1.52 [ 1.24 , 1.86 ]	0.023921072	88.70%	TTTTTTT	Loss	NOVA2
KIRC	19	11561140	intronic	Alu	PRKCSH	1.52 [ 1.24 , 1.86 ]	0.023921072	88.70%	AAAAAAA	Loss	PABPC1
KIRC	19	11561140	intronic	Alu	PRKCSH	1.52 [ 1.24 , 1.86 ]	0.023921072	88.70%	AAAAAAA	Loss	PABPC4
KIRC	19	11561140	intronic	Alu	PRKCSH	1.52 [ 1.24 , 1.86 ]	0.023921072	88.70%	TTTTTTT	Loss	PCBP1
KIRC	19	11561140	intronic	Alu	PRKCSH	1.52 [ 1.24 , 1.86 ]	0.023921072	88.70%	AAAAAAA	Loss	PCBP1
KIRC	19	11561140	intronic	Alu	PRKCSH	1.52 [ 1.24 , 1.86 ]	0.023921072	88.70%	TTTTTTT	Loss	PCBP2
KIRC	19	11561140	intronic	Alu	PRKCSH	1.52 [ 1.24 , 1.86 ]	0.023921072	88.70%	AAAAAA	Loss	PPIE
KIRC	19	11561140	intronic	Alu	PRKCSH	1.52 [ 1.24 , 1.86 ]	0.023921072	88.70%	AAAAAT	Loss	PPIE
KIRC	19	11561140	intronic	Alu	PRKCSH	1.52 [ 1.24 , 1.86 ]	0.023921072	88.70%	AAATTA	Loss	PPIE
KIRC	19	11561140	intronic	Alu	PRKCSH	1.52 [ 1.24 , 1.86 ]	0.023921072	88.70%	ATTTTT	Loss	PPIE
KIRC	19	11561140	intronic	Alu	PRKCSH	1.52 [ 1.24 , 1.86 ]	0.023921072	88.70%	AATTTT	Loss	PPIE
KIRC	19	11561140	intronic	Alu	PRKCSH	1.52 [ 1.24 , 1.86 ]	0.023921072	88.70%	TTTTTT	Loss	PPIE
KIRC	19	11561140	intronic	Alu	PRKCSH	1.52 [ 1.24 , 1.86 ]	0.023921072	88.70%	TAATTT	Loss	PPIE
KIRC	19	11561140	intronic	Alu	PRKCSH	1.52 [ 1.24 , 1.86 ]	0.023921072	88.70%	AAAATT	Loss	PPIE
KIRC	19	11561140	intronic	Alu	PRKCSH	1.52 [ 1.24 , 1.86 ]	0.023921072	88.70%	TTTTTTT	Loss	PTBP1
KIRC	19	11561140	intronic	Alu	PRKCSH	1.52 [ 1.24 , 1.86 ]	0.023921072	88.70%	ATTTTTT	Loss	PTBP1
KIRC	19	11561140	intronic	Alu	PRKCSH	1.52 [ 1.24 , 1.86 ]	0.023921072	88.70%	TTTTTTT	Loss	PUF60
KIRC	19	11561140	intronic	Alu	PRKCSH	1.52 [ 1.24 , 1.86 ]	0.023921072	88.70%	TTTTTTT	Loss	RALY
KIRC	19	11561140	intronic	Alu	PRKCSH	1.52 [ 1.24 , 1.86 ]	0.023921072	88.70%	TTTTTTG	Loss	RALY
KIRC	19	11561140	intronic	Alu	PRKCSH	1.52 [ 1.24 , 1.86 ]	0.023921072	88.70%	AAAAAAA	Loss	RBM5
KIRC	19	11561140	intronic	Alu	PRKCSH	1.52 [ 1.24 , 1.86 ]	0.023921072	88.70%	AAAAAAA	Loss	SART3
KIRC	19	11561140	intronic	Alu	PRKCSH	1.52 [ 1.24 , 1.86 ]	0.023921072	88.70%	TTTTTTT	Loss	SFPQ
KIRC	19	11561140	intronic	Alu	PRKCSH	1.52 [ 1.24 , 1.86 ]	0.023921072	88.70%	TTTTTTT	Loss	SYNCRIP
KIRC	19	11561140	intronic	Alu	PRKCSH	1.52 [ 1.24 , 1.86 ]	0.023921072	88.70%	AAAAAAA	Loss	SYNCRIP
KIRC	19	11561140	intronic	Alu	PRKCSH	1.52 [ 1.24 , 1.86 ]	0.023921072	88.70%	TTTTTTT	Loss	TIA1
KIRC	19	11561140	intronic	Alu	PRKCSH	1.52 [ 1.24 , 1.86 ]	0.023921072	88.70%	TTTTTTG	Loss	TIA1
KIRC	19	11561140	intronic	Alu	PRKCSH	1.52 [ 1.24 , 1.86 ]	0.023921072	88.70%	TTTTTGT	Loss	TIA1
KIRC	19	11561140	intronic	Alu	PRKCSH	1.52 [ 1.24 , 1.86 ]	0.023921072	88.70%	ATTTTTT	Loss	TIA1
KIRC	19	11561140	intronic	Alu	PRKCSH	1.52 [ 1.24 , 1.86 ]	0.023921072	88.70%	TTTTTTT	Loss	U2AF2
KIRC	19	11561140	intronic	Alu	PRKCSH	1.52 [ 1.24 , 1.86 ]	0.023921072	88.70%	AAAAGA	Gain	PABPN1
KIRC	19	11561140	intronic	Alu	PRKCSH	1.52 [ 1.24 , 1.86 ]	0.023921072	88.70%	TTCTTT	Gain	PTBP1
KIRC	19	11561140	intronic	Alu	PRKCSH	1.52 [ 1.24 , 1.86 ]	0.023921072	88.70%	TTCTTTT	Gain	PTBP1
KIRC	19	11561140	intronic	Alu	PRKCSH	1.52 [ 1.24 , 1.86 ]	0.023921072	88.70%	AAAAGAA	Gain	SRSF10
KIRC	19	11561140	intronic	Alu	PRKCSH	1.52 [ 1.24 , 1.86 ]	0.023921072	88.70%	CTTTTG	Gain	TIA1
KIRC	19	11561140	intronic	Alu	PRKCSH	1.52 [ 1.24 , 1.86 ]	0.023921072	88.70%	CTTTTG	Gain	TIAL1
KIRC	19	11561140	intronic	Alu	PRKCSH	1.52 [ 1.24 , 1.86 ]	0.023921072	88.70%	TCTTTT	Gain	ZFP36
KIRC	22	41349179	intronic	Alu	RBX1	1.29 [ 1.14 , 1.46 ]	0.024146358	4.30%	TAGTAAA	Loss	DAZAP1
KIRC	22	41349179	intronic	Alu	RBX1	1.29 [ 1.14 , 1.46 ]	0.024146358	4.30%	TAGAGA	Gain	HNRNPA1
KIRC	7	135417224	intronic	Alu	FAM180A	1.25 [ 1.12 , 1.39 ]	0.024146358	5.00%	TCACTCG	Gain	SRSF6
LGG	1	31343383	UTR3	Non-Alu	SDC3	0.63 [ 0.50 , 0.79 ]	0.024381912	100.00%	TTGCCC	Loss	MBNL1
LGG	1	31343383	UTR3	Non-Alu	SDC3	0.63 [ 0.50 , 0.79 ]	0.024381912	100.00%	CTGCCT	Loss	MBNL1
LGG	1	31343383	UTR3	Non-Alu	SDC3	0.63 [ 0.50 , 0.79 ]	0.024381912	100.00%	AGGCAGT	Loss	SRSF2
LGG	1	31343383	UTR3	Non-Alu	SDC3	0.63 [ 0.50 , 0.79 ]	0.024381912	100.00%	CCTTGC	Loss	ZFP36
LGG	1	31343383	UTR3	Non-Alu	SDC3	0.63 [ 0.50 , 0.79 ]	0.024381912	100.00%	GGCAGGG	Gain	EWSR1
LGG	1	31343383	UTR3	Non-Alu	SDC3	0.63 [ 0.50 , 0.79 ]	0.024381912	100.00%	CTGCCC	Gain	MBNL1
LGG	1	31343383	UTR3	Non-Alu	SDC3	0.63 [ 0.50 , 0.79 ]	0.024381912	100.00%	CCCTGC	Gain	ZFP36
LGG	18	65174489	UTR3	Alu	DSEL	1.39 [ 1.18 , 1.63 ]	0.024381912	93.60%	TACGTC	Loss	SRSF5
LGG	18	65174489	UTR3	Alu	DSEL	1.39 [ 1.18 , 1.63 ]	0.024381912	93.60%	TACGTC	Loss	SRSF6
LGG	18	65174489	UTR3	Alu	DSEL	1.39 [ 1.18 , 1.63 ]	0.024381912	93.60%	TCCTAC	Loss	YTHDC1
LGG	18	65174489	UTR3	Alu	DSEL	1.39 [ 1.18 , 1.63 ]	0.024381912	93.60%	CGCAGGA	Gain	SRSF1
LGG	18	65174489	UTR3	Alu	DSEL	1.39 [ 1.18 , 1.63 ]	0.024381912	93.60%	TGCGTC	Gain	SRSF5
LGG	18	65174489	UTR3	Alu	DSEL	1.39 [ 1.18 , 1.63 ]	0.024381912	93.60%	TGCGTC	Gain	SRSF6
LGG	18	65174489	UTR3	Alu	DSEL	1.39 [ 1.18 , 1.63 ]	0.024381912	93.60%	CCTGCG	Gain	YBX1
LGG	18	65174489	UTR3	Alu	DSEL	1.39 [ 1.18 , 1.63 ]	0.024381912	93.60%	TCCTGC	Gain	YTHDC1
LGG	18	65174489	UTR3	Alu	DSEL	1.39 [ 1.18 , 1.63 ]	0.024381912	93.60%	TCCTGC	Gain	ZFP36
LGG	19	53207382	UTR3	Alu	ZNF611	1.42 [ 1.19 , 1.68 ]	0.024381912	38.90%	GGGTGT	Gain	FUS
LGG	19	53207382	UTR3	Alu	ZNF611	1.42 [ 1.19 , 1.68 ]	0.024381912	38.90%	CCCGGC	Gain	SRSF6
LGG	20	35520947	UTR3	Alu	SAMHD1	1.33 [ 1.16 , 1.52 ]	0.024381912	33.10%	GGCTGGG	Gain	RBM25
LGG	20	35520947	UTR3	Alu	SAMHD1	1.33 [ 1.16 , 1.52 ]	0.024381912	33.10%	CCCAGCC	Gain	SRSF1
LGG	3	10192694	UTR3	Alu	VHL	1.43 [ 1.20 , 1.71 ]	0.024381912	98.40%	CCACTCA	Gain	IGF2BP2
LGG	3	10192694	UTR3	Alu	VHL	1.43 [ 1.20 , 1.71 ]	0.024381912	98.40%	TGAGTGG	Gain	RBM24
LGG	3	10192694	UTR3	Alu	VHL	1.43 [ 1.20 , 1.71 ]	0.024381912	98.40%	GGCTGGG	Gain	RBM25
LGG	3	10192694	UTR3	Alu	VHL	1.43 [ 1.20 , 1.71 ]	0.024381912	98.40%	CCCAGCC	Gain	SRSF1
LGG	3	10192694	UTR3	Alu	VHL	1.43 [ 1.20 , 1.71 ]	0.024381912	98.40%	TGAGTGG	Gain	TARDBP
LGG	6	105548142	UTR3	Alu	BVES	1.31 [ 1.15 , 1.50 ]	0.024381912	8.60%	CCTCCCA	Loss	PCBP2
LGG	6	105548142	UTR3	Alu	BVES	1.31 [ 1.15 , 1.50 ]	0.024381912	8.60%	GGAGTG	Gain	SRSF2
UCEC	1	204524488	UTR3	Alu	MDM4	1.68 [ 1.30 , 2.16 ]	0.02452784	9.40%	GTCTTA	Loss	PTBP1
UCEC	1	204524488	UTR3	Alu	MDM4	1.68 [ 1.30 , 2.16 ]	0.02452784	9.40%	TAAGAC	Loss	RBMX
UCEC	20	18468551	UTR3	Alu	RBBP9	1.58 [ 1.26 , 1.99 ]	0.02452784	38.80%	ACAAATC	Loss	PABPC1
UCEC	20	18468551	UTR3	Alu	RBBP9	1.58 [ 1.26 , 1.99 ]	0.02452784	38.80%	TTGTGC	Loss	ZFP36
UCEC	3	10193358	UTR3	Non-Alu	VHL	1.74 [ 1.32 , 2.30 ]	0.02452784	65.00%	TAGTATA	Loss	DAZAP1
UCEC	3	10193358	UTR3	Non-Alu	VHL	1.74 [ 1.32 , 2.30 ]	0.02452784	65.00%	TAGTAT	Loss	KHSRP
UCEC	3	10193358	UTR3	Non-Alu	VHL	1.74 [ 1.32 , 2.30 ]	0.02452784	65.00%	TAGTATA	Loss	MSI1
UCEC	3	10193358	UTR3	Non-Alu	VHL	1.74 [ 1.32 , 2.30 ]	0.02452784	65.00%	TACTAAT	Loss	SF1
UCEC	X	54589234	UTR3	Alu	GNL3L	1.64 [ 1.28 , 2.09 ]	0.02452784	18.80%	AAAAAAAAA	Loss	AGO2
UCEC	X	54589234	UTR3	Alu	GNL3L	1.64 [ 1.28 , 2.09 ]	0.02452784	18.80%	TTTTTT	Loss	CPEB4
UCEC	X	54589234	UTR3	Alu	GNL3L	1.64 [ 1.28 , 2.09 ]	0.02452784	18.80%	AAAAAAA	Loss	DAZAP1
UCEC	X	54589234	UTR3	Alu	GNL3L	1.64 [ 1.28 , 2.09 ]	0.02452784	18.80%	TTTTTTT	Loss	DAZAP1
UCEC	X	54589234	UTR3	Alu	GNL3L	1.64 [ 1.28 , 2.09 ]	0.02452784	18.80%	TTTTTT	Loss	DDX19B
UCEC	X	54589234	UTR3	Alu	GNL3L	1.64 [ 1.28 , 2.09 ]	0.02452784	18.80%	TTTTTTT	Loss	DDX19B
UCEC	X	54589234	UTR3	Alu	GNL3L	1.64 [ 1.28 , 2.09 ]	0.02452784	18.80%	TTTTTT	Loss	EIF4A3
UCEC	X	54589234	UTR3	Alu	GNL3L	1.64 [ 1.28 , 2.09 ]	0.02452784	18.80%	TTTTTTT	Loss	ELAVL1
UCEC	X	54589234	UTR3	Alu	GNL3L	1.64 [ 1.28 , 2.09 ]	0.02452784	18.80%	TTTTTTT	Loss	ELAVL3
UCEC	X	54589234	UTR3	Alu	GNL3L	1.64 [ 1.28 , 2.09 ]	0.02452784	18.80%	AAAAAAA	Loss	ELAVL4
UCEC	X	54589234	UTR3	Alu	GNL3L	1.64 [ 1.28 , 2.09 ]	0.02452784	18.80%	TTTTTTT	Loss	ELAVL4
UCEC	X	54589234	UTR3	Alu	GNL3L	1.64 [ 1.28 , 2.09 ]	0.02452784	18.80%	AAAAAAA	Loss	FMR1
UCEC	X	54589234	UTR3	Alu	GNL3L	1.64 [ 1.28 , 2.09 ]	0.02452784	18.80%	TTTTTTT	Loss	FMR1
UCEC	X	54589234	UTR3	Alu	GNL3L	1.64 [ 1.28 , 2.09 ]	0.02452784	18.80%	AAAAAAA	Loss	FUS
UCEC	X	54589234	UTR3	Alu	GNL3L	1.64 [ 1.28 , 2.09 ]	0.02452784	18.80%	TTTTTTT	Loss	FUS
UCEC	X	54589234	UTR3	Alu	GNL3L	1.64 [ 1.28 , 2.09 ]	0.02452784	18.80%	AAAAAAA	Loss	HNRNPA1
UCEC	X	54589234	UTR3	Alu	GNL3L	1.64 [ 1.28 , 2.09 ]	0.02452784	18.80%	TTTTTTT	Loss	HNRNPA1
UCEC	X	54589234	UTR3	Alu	GNL3L	1.64 [ 1.28 , 2.09 ]	0.02452784	18.80%	TTTTTT	Loss	HNRNPC
UCEC	X	54589234	UTR3	Alu	GNL3L	1.64 [ 1.28 , 2.09 ]	0.02452784	18.80%	TTTTTTT	Loss	HNRNPC
UCEC	X	54589234	UTR3	Alu	GNL3L	1.64 [ 1.28 , 2.09 ]	0.02452784	18.80%	TTTTTTT	Loss	HNRNPCL1
UCEC	X	54589234	UTR3	Alu	GNL3L	1.64 [ 1.28 , 2.09 ]	0.02452784	18.80%	AAAAAAA	Loss	HNRNPD
UCEC	X	54589234	UTR3	Alu	GNL3L	1.64 [ 1.28 , 2.09 ]	0.02452784	18.80%	TTTTTTT	Loss	HNRNPK
UCEC	X	54589234	UTR3	Alu	GNL3L	1.64 [ 1.28 , 2.09 ]	0.02452784	18.80%	AAAAAAA	Loss	HNRNPK
UCEC	X	54589234	UTR3	Alu	GNL3L	1.64 [ 1.28 , 2.09 ]	0.02452784	18.80%	TTTTTTT	Loss	HNRNPU
UCEC	X	54589234	UTR3	Alu	GNL3L	1.64 [ 1.28 , 2.09 ]	0.02452784	18.80%	AAAAAAA	Loss	HNRNPU
UCEC	X	54589234	UTR3	Alu	GNL3L	1.64 [ 1.28 , 2.09 ]	0.02452784	18.80%	AAAAAAAA	Loss	IGHMBP2
UCEC	X	54589234	UTR3	Alu	GNL3L	1.64 [ 1.28 , 2.09 ]	0.02452784	18.80%	AAAAAAA	Loss	IGHMBP2
UCEC	X	54589234	UTR3	Alu	GNL3L	1.64 [ 1.28 , 2.09 ]	0.02452784	18.80%	TTTTTTT	Loss	KHDRBS1
UCEC	X	54589234	UTR3	Alu	GNL3L	1.64 [ 1.28 , 2.09 ]	0.02452784	18.80%	TTTTTT	Loss	KHDRBS1
UCEC	X	54589234	UTR3	Alu	GNL3L	1.64 [ 1.28 , 2.09 ]	0.02452784	18.80%	TTTTTTT	Loss	KHDRBS2
UCEC	X	54589234	UTR3	Alu	GNL3L	1.64 [ 1.28 , 2.09 ]	0.02452784	18.80%	TTTTTTT	Loss	KHDRBS3
UCEC	X	54589234	UTR3	Alu	GNL3L	1.64 [ 1.28 , 2.09 ]	0.02452784	18.80%	TTTTTTT	Loss	NOVA1
UCEC	X	54589234	UTR3	Alu	GNL3L	1.64 [ 1.28 , 2.09 ]	0.02452784	18.80%	TTTTTTT	Loss	NOVA2
UCEC	X	54589234	UTR3	Alu	GNL3L	1.64 [ 1.28 , 2.09 ]	0.02452784	18.80%	AAAAAAAA	Loss	PABPC1
UCEC	X	54589234	UTR3	Alu	GNL3L	1.64 [ 1.28 , 2.09 ]	0.02452784	18.80%	AAAAAAA	Loss	PABPC1
UCEC	X	54589234	UTR3	Alu	GNL3L	1.64 [ 1.28 , 2.09 ]	0.02452784	18.80%	AAAAAAA	Loss	PABPC4
UCEC	X	54589234	UTR3	Alu	GNL3L	1.64 [ 1.28 , 2.09 ]	0.02452784	18.80%	AAAAAAA	Loss	PCBP1
UCEC	X	54589234	UTR3	Alu	GNL3L	1.64 [ 1.28 , 2.09 ]	0.02452784	18.80%	TTTTTTT	Loss	PCBP1
UCEC	X	54589234	UTR3	Alu	GNL3L	1.64 [ 1.28 , 2.09 ]	0.02452784	18.80%	TTTTTTT	Loss	PCBP2
UCEC	X	54589234	UTR3	Alu	GNL3L	1.64 [ 1.28 , 2.09 ]	0.02452784	18.80%	AAAAAA	Loss	PPIE
UCEC	X	54589234	UTR3	Alu	GNL3L	1.64 [ 1.28 , 2.09 ]	0.02452784	18.80%	TTTTTT	Loss	PPIE
UCEC	X	54589234	UTR3	Alu	GNL3L	1.64 [ 1.28 , 2.09 ]	0.02452784	18.80%	TTTTTTT	Loss	PTBP1
UCEC	X	54589234	UTR3	Alu	GNL3L	1.64 [ 1.28 , 2.09 ]	0.02452784	18.80%	TTTTTTT	Loss	PUF60
UCEC	X	54589234	UTR3	Alu	GNL3L	1.64 [ 1.28 , 2.09 ]	0.02452784	18.80%	TTTTTTT	Loss	RALY
UCEC	X	54589234	UTR3	Alu	GNL3L	1.64 [ 1.28 , 2.09 ]	0.02452784	18.80%	AAAAAAA	Loss	RBM5
UCEC	X	54589234	UTR3	Alu	GNL3L	1.64 [ 1.28 , 2.09 ]	0.02452784	18.80%	AAAAAAA	Loss	SART3
UCEC	X	54589234	UTR3	Alu	GNL3L	1.64 [ 1.28 , 2.09 ]	0.02452784	18.80%	TTTTTTT	Loss	SFPQ
UCEC	X	54589234	UTR3	Alu	GNL3L	1.64 [ 1.28 , 2.09 ]	0.02452784	18.80%	TTTTTTT	Loss	SYNCRIP
UCEC	X	54589234	UTR3	Alu	GNL3L	1.64 [ 1.28 , 2.09 ]	0.02452784	18.80%	AAAAAAA	Loss	SYNCRIP
UCEC	X	54589234	UTR3	Alu	GNL3L	1.64 [ 1.28 , 2.09 ]	0.02452784	18.80%	TTTTTTTTT	Loss	TIA1
UCEC	X	54589234	UTR3	Alu	GNL3L	1.64 [ 1.28 , 2.09 ]	0.02452784	18.80%	TTTTTTT	Loss	TIA1
UCEC	X	54589234	UTR3	Alu	GNL3L	1.64 [ 1.28 , 2.09 ]	0.02452784	18.80%	TTTTTTT	Loss	U2AF2
UCEC	X	54589234	UTR3	Alu	GNL3L	1.64 [ 1.28 , 2.09 ]	0.02452784	18.80%	CTTTTTT	Gain	CPEB2
UCEC	X	54589234	UTR3	Alu	GNL3L	1.64 [ 1.28 , 2.09 ]	0.02452784	18.80%	CTTTTTT	Gain	CPEB4
UCEC	X	54589234	UTR3	Alu	GNL3L	1.64 [ 1.28 , 2.09 ]	0.02452784	18.80%	CTTTTT	Gain	ELAVL2
UCEC	X	54589234	UTR3	Alu	GNL3L	1.64 [ 1.28 , 2.09 ]	0.02452784	18.80%	TTTTTC	Gain	HNRNPC
UCEC	X	54589234	UTR3	Alu	GNL3L	1.64 [ 1.28 , 2.09 ]	0.02452784	18.80%	CTTTTTT	Gain	HNRNPC
UCEC	X	54589234	UTR3	Alu	GNL3L	1.64 [ 1.28 , 2.09 ]	0.02452784	18.80%	CTTTTTT	Gain	HNRNPCL1
UCEC	X	54589234	UTR3	Alu	GNL3L	1.64 [ 1.28 , 2.09 ]	0.02452784	18.80%	AGAAAAA	Gain	PABPC1
UCEC	X	54589234	UTR3	Alu	GNL3L	1.64 [ 1.28 , 2.09 ]	0.02452784	18.80%	AAAAAAG	Gain	PABPC4
UCEC	X	54589234	UTR3	Alu	GNL3L	1.64 [ 1.28 , 2.09 ]	0.02452784	18.80%	AAAAGA	Gain	PABPN1
UCEC	X	54589234	UTR3	Alu	GNL3L	1.64 [ 1.28 , 2.09 ]	0.02452784	18.80%	CTTTTTT	Gain	PTBP1
UCEC	X	54589234	UTR3	Alu	GNL3L	1.64 [ 1.28 , 2.09 ]	0.02452784	18.80%	TTCTTTT	Gain	PTBP1
UCEC	X	54589234	UTR3	Alu	GNL3L	1.64 [ 1.28 , 2.09 ]	0.02452784	18.80%	TTCTTT	Gain	PTBP1
UCEC	X	54589234	UTR3	Alu	GNL3L	1.64 [ 1.28 , 2.09 ]	0.02452784	18.80%	TTTCTTT	Gain	PTBP1
UCEC	X	54589234	UTR3	Alu	GNL3L	1.64 [ 1.28 , 2.09 ]	0.02452784	18.80%	TTTTTCT	Gain	PTBP1
UCEC	X	54589234	UTR3	Alu	GNL3L	1.64 [ 1.28 , 2.09 ]	0.02452784	18.80%	TCTTTTT	Gain	PTBP1
UCEC	X	54589234	UTR3	Alu	GNL3L	1.64 [ 1.28 , 2.09 ]	0.02452784	18.80%	TTTTTTC	Gain	RALY
UCEC	X	54589234	UTR3	Alu	GNL3L	1.64 [ 1.28 , 2.09 ]	0.02452784	18.80%	TTTCTTT	Gain	RALYL
UCEC	X	54589234	UTR3	Alu	GNL3L	1.64 [ 1.28 , 2.09 ]	0.02452784	18.80%	AGAAAAA	Gain	SART3
UCEC	X	54589234	UTR3	Alu	GNL3L	1.64 [ 1.28 , 2.09 ]	0.02452784	18.80%	AAAGAAA	Gain	SRSF10
UCEC	X	54589234	UTR3	Alu	GNL3L	1.64 [ 1.28 , 2.09 ]	0.02452784	18.80%	AAAAGAA	Gain	SRSF10
UCEC	X	54589234	UTR3	Alu	GNL3L	1.64 [ 1.28 , 2.09 ]	0.02452784	18.80%	TTTTTCT	Gain	TIA1
UCEC	X	54589234	UTR3	Alu	GNL3L	1.64 [ 1.28 , 2.09 ]	0.02452784	18.80%	TTTTTTC	Gain	TIA1
UCEC	X	54589234	UTR3	Alu	GNL3L	1.64 [ 1.28 , 2.09 ]	0.02452784	18.80%	CTTTTTTC	Gain	TIAL1
UCEC	X	54589234	UTR3	Alu	GNL3L	1.64 [ 1.28 , 2.09 ]	0.02452784	18.80%	TTTTTTC	Gain	U2AF2
UCEC	X	54589234	UTR3	Alu	GNL3L	1.64 [ 1.28 , 2.09 ]	0.02452784	18.80%	TCTTTT	Gain	ZFP36
LGG	17	9457575	intronic	Alu	STX8	1.25 [ 1.11 , 1.41 ]	0.024528907	4.50%	TAGACAG	Loss	ENOX1
LGG	17	9457575	intronic	Alu	STX8	1.25 [ 1.11 , 1.41 ]	0.024528907	4.50%	AGACAGA	Loss	FXR2
LGG	17	9457575	intronic	Alu	STX8	1.25 [ 1.11 , 1.41 ]	0.024528907	4.50%	TAGACA	Loss	HNRNPA1
LGG	17	9457575	intronic	Alu	STX8	1.25 [ 1.11 , 1.41 ]	0.024528907	4.50%	TAGACA	Loss	HNRNPA2B1
LGG	17	9457575	intronic	Alu	STX8	1.25 [ 1.11 , 1.41 ]	0.024528907	4.50%	CTAAAA	Loss	KHDRBS1
LGG	17	9457575	intronic	Alu	STX8	1.25 [ 1.11 , 1.41 ]	0.024528907	4.50%	GTTTTA	Loss	TIA1
LGG	17	9457575	intronic	Alu	STX8	1.25 [ 1.11 , 1.41 ]	0.024528907	4.50%	TGGACAG	Gain	ENOX1
LGG	17	9457575	intronic	Alu	STX8	1.25 [ 1.11 , 1.41 ]	0.024528907	4.50%	GGACAGA	Gain	FXR2
LGG	17	9457575	intronic	Alu	STX8	1.25 [ 1.11 , 1.41 ]	0.024528907	4.50%	CAAAACA	Gain	IGF2BP2
LGG	17	9457575	intronic	Alu	STX8	1.25 [ 1.11 , 1.41 ]	0.024528907	4.50%	GTTTTG	Gain	TIA1
UCEC	20	3849937	UTR3	Alu	MAVS	1.68 [ 1.30 , 2.17 ]	0.024987143	10.30%	CAGCCTCC	Loss	KHSRP
UCEC	20	3849937	UTR3	Alu	MAVS	1.68 [ 1.30 , 2.17 ]	0.024987143	10.30%	CGGCCTCC	Gain	KHSRP
UCEC	20	3849937	UTR3	Alu	MAVS	1.68 [ 1.30 , 2.17 ]	0.024987143	10.30%	GGCCTCC	Gain	SRSF2
UCEC	22	24084271	UTR3	Alu	ZNF70	1.65 [ 1.29 , 2.12 ]	0.025168382	34.70%	ATTTTTA	Loss	ELAVL2
UCEC	22	24084271	UTR3	Alu	ZNF70	1.65 [ 1.29 , 2.12 ]	0.025168382	34.70%	AGTACAG	Loss	ENOX1
UCEC	22	24084271	UTR3	Alu	ZNF70	1.65 [ 1.29 , 2.12 ]	0.025168382	34.70%	TTTTTA	Loss	HNRNPC
UCEC	22	24084271	UTR3	Alu	ZNF70	1.65 [ 1.29 , 2.12 ]	0.025168382	34.70%	CTAAAA	Loss	KHDRBS1
UCEC	22	24084271	UTR3	Alu	ZNF70	1.65 [ 1.29 , 2.12 ]	0.025168382	34.70%	TTTTTA	Loss	PPIE
UCEC	22	24084271	UTR3	Alu	ZNF70	1.65 [ 1.29 , 2.12 ]	0.025168382	34.70%	TAAAAA	Loss	PPIE
UCEC	22	24084271	UTR3	Alu	ZNF70	1.65 [ 1.29 , 2.12 ]	0.025168382	34.70%	ATTTTTA	Loss	TIAL1
UCEC	22	24084271	UTR3	Alu	ZNF70	1.65 [ 1.29 , 2.12 ]	0.025168382	34.70%	ATTTTTA	Loss	TRNAU1AP
UCEC	22	24084271	UTR3	Alu	ZNF70	1.65 [ 1.29 , 2.12 ]	0.025168382	34.70%	TAGTAC	Loss	YTHDC1
UCEC	22	24084271	UTR3	Alu	ZNF70	1.65 [ 1.29 , 2.12 ]	0.025168382	34.70%	TTTTTG	Gain	HNRNPC
UCEC	22	24084271	UTR3	Alu	ZNF70	1.65 [ 1.29 , 2.12 ]	0.025168382	34.70%	ATTTTTG	Gain	HNRNPC
UCEC	22	24084271	UTR3	Alu	ZNF70	1.65 [ 1.29 , 2.12 ]	0.025168382	34.70%	ATTTTTG	Gain	HNRNPCL1
UCEC	22	24084271	UTR3	Alu	ZNF70	1.65 [ 1.29 , 2.12 ]	0.025168382	34.70%	ACCAAA	Gain	RBMX
UCEC	22	24084271	UTR3	Alu	ZNF70	1.65 [ 1.29 , 2.12 ]	0.025168382	34.70%	ATTTTTG	Gain	TIA1
UCEC	22	24084271	UTR3	Alu	ZNF70	1.65 [ 1.29 , 2.12 ]	0.025168382	34.70%	TTTTTGG	Gain	TIA1
UCEC	22	24084271	UTR3	Alu	ZNF70	1.65 [ 1.29 , 2.12 ]	0.025168382	34.70%	TGGTAC	Gain	YTHDC1
CRC	16	10625356	UTR3	Alu	EMP2	2.27 [ 1.61 , 3.22 ]	0.025340172	55.70%	CATTTTT	Loss	CPEB2
CRC	16	10625356	UTR3	Alu	EMP2	2.27 [ 1.61 , 3.22 ]	0.025340172	55.70%	TTTTTG	Loss	HNRNPC
CRC	16	10625356	UTR3	Alu	EMP2	2.27 [ 1.61 , 3.22 ]	0.025340172	55.70%	ATTTTTG	Loss	HNRNPC
CRC	16	10625356	UTR3	Alu	EMP2	2.27 [ 1.61 , 3.22 ]	0.025340172	55.70%	CATTTTT	Loss	HNRNPC
CRC	16	10625356	UTR3	Alu	EMP2	2.27 [ 1.61 , 3.22 ]	0.025340172	55.70%	ATTTTTG	Loss	HNRNPCL1
CRC	16	10625356	UTR3	Alu	EMP2	2.27 [ 1.61 , 3.22 ]	0.025340172	55.70%	AAAAAT	Loss	PPIE
CRC	16	10625356	UTR3	Alu	EMP2	2.27 [ 1.61 , 3.22 ]	0.025340172	55.70%	ATTTTT	Loss	PPIE
CRC	16	10625356	UTR3	Alu	EMP2	2.27 [ 1.61 , 3.22 ]	0.025340172	55.70%	CATTTTT	Loss	RALYL
CRC	16	10625356	UTR3	Alu	EMP2	2.27 [ 1.61 , 3.22 ]	0.025340172	55.70%	TTTTTGT	Loss	TIA1
CRC	16	10625356	UTR3	Alu	EMP2	2.27 [ 1.61 , 3.22 ]	0.025340172	55.70%	ATTTTTG	Loss	TIA1
LGG	9	130990715	intronic	Alu	DNM1	1.30 [ 1.13 , 1.50 ]	0.025628381	6.00%	TCCCAA	Loss	HNRNPK
LGG	9	130990715	intronic	Alu	DNM1	1.30 [ 1.13 , 1.50 ]	0.025628381	6.00%	CAAAAT	Loss	KHDRBS1
LGG	9	130990715	intronic	Alu	DNM1	1.30 [ 1.13 , 1.50 ]	0.025628381	6.00%	ATTTTG	Loss	TIA1
LGG	9	130990715	intronic	Alu	DNM1	1.30 [ 1.13 , 1.50 ]	0.025628381	6.00%	ATTTTG	Loss	TIAL1
LGG	9	130990715	intronic	Alu	DNM1	1.30 [ 1.13 , 1.50 ]	0.025628381	6.00%	GAATGC	Gain	YTHDC1
LGG	X	24095320	UTR3	Alu	EIF2S3	0.65 [ 0.53 , 0.81 ]	0.025700678	98.80%	ATCCCA	Gain	RBMX
KIRC	20	18469142	UTR3	Alu	RBBP9	0.60 [ 0.49 , 0.75 ]	0.025801452	97.70%	CCAAGCA	Gain	SRSF1
KIRC	9	72969345	UTR3	Alu	SMC5	1.44 [ 1.23 , 1.69 ]	0.025801452	54.20%	AGCATG	Gain	RBFOX1
LGG	12	51325428	UTR3	Alu	METTL7A	1.42 [ 1.19 , 1.68 ]	0.025889292	98.10%	ACCTTC	Loss	ZFP36
LGG	12	51325428	UTR3	Alu	METTL7A	1.42 [ 1.19 , 1.68 ]	0.025889292	98.10%	GCGAGGG	Gain	EIF4G2
LGG	19	18982225	intronic	Alu	GDF1	1.29 [ 1.13 , 1.48 ]	0.026020262	9.10%	TGGTGAA	Loss	SRSF1
LGG	7	86791535	intronic	Alu	DMTF1	1.36 [ 1.15 , 1.60 ]	0.026020262	17.10%	TAGGCA	Loss	HNRNPA1
LGG	7	86791535	intronic	Alu	DMTF1	1.36 [ 1.15 , 1.60 ]	0.026020262	17.10%	GCATACA	Loss	HNRNPLL
LGG	7	86791535	intronic	Alu	DMTF1	1.36 [ 1.15 , 1.60 ]	0.026020262	17.10%	GCATACA	Loss	IGF2BP2
LGG	7	86791535	intronic	Alu	DMTF1	1.36 [ 1.15 , 1.60 ]	0.026020262	17.10%	GCATAC	Loss	YTHDC1
LGG	7	86791535	intronic	Alu	DMTF1	1.36 [ 1.15 , 1.60 ]	0.026020262	17.10%	GCGTAC	Gain	YTHDC1
LGG	7	56142767	intronic	Alu	SUMF2	1.36 [ 1.15 , 1.59 ]	0.026206382	17.30%	TGAGTGA	Loss	RBM24
LGG	7	56142767	intronic	Alu	SUMF2	1.36 [ 1.15 , 1.59 ]	0.026206382	17.30%	GGGTGA	Gain	FUS
LGG	7	56142767	intronic	Alu	SUMF2	1.36 [ 1.15 , 1.59 ]	0.026206382	17.30%	GGGTGA	Gain	ZRANB2
BLCA	3	45722434	ncRNA	Alu	LIMD1	0.65 [ 0.53 , 0.80 ]	0.026330395	89.70%	CTGCCTCC	Loss	KHSRP
BLCA	3	45722434	ncRNA	Alu	LIMD1	0.65 [ 0.53 , 0.80 ]	0.026330395	89.70%	CTGCCT	Loss	MBNL1
BLCA	3	45722434	ncRNA	Alu	LIMD1	0.65 [ 0.53 , 0.80 ]	0.026330395	89.70%	CAGAGGT	Loss	SRSF1
BLCA	3	45722434	ncRNA	Alu	LIMD1	0.65 [ 0.53 , 0.80 ]	0.026330395	89.70%	CAGAGGT	Loss	SRSF2
BLCA	3	45722434	ncRNA	Alu	LIMD1	0.65 [ 0.53 , 0.80 ]	0.026330395	89.70%	ACCTCT	Loss	ZFP36
BLCA	3	45722434	ncRNA	Alu	LIMD1	0.65 [ 0.53 , 0.80 ]	0.026330395	89.70%	CCGCCTCC	Gain	KHSRP
BLCA	3	45722434	ncRNA	Alu	LIMD1	0.65 [ 0.53 , 0.80 ]	0.026330395	89.70%	CGGAGGT	Gain	SRSF1
BLCA	3	45722434	ncRNA	Alu	LIMD1	0.65 [ 0.53 , 0.80 ]	0.026330395	89.70%	ACCTCC	Gain	ZFP36
LGG	12	133347502	UTR3	Alu	GOLGA3	1.47 [ 1.22 , 1.78 ]	0.026699531	97.90%	TCATGC	Loss	YTHDC1
LGG	12	133347502	UTR3	Alu	GOLGA3	1.47 [ 1.22 , 1.78 ]	0.026699531	97.90%	GGCTCGTG	Gain	SRSF2
LGG	12	133347502	UTR3	Alu	GOLGA3	1.47 [ 1.22 , 1.78 ]	0.026699531	97.90%	TCGTGC	Gain	YTHDC1
KIRC	1	228332089	intronic	Non-Alu	GUK1	1.33 [ 1.15 , 1.53 ]	0.026702003	14.80%	CAGAGGG	Gain	SRSF1
KIRC	1	228332089	intronic	Non-Alu	GUK1	1.33 [ 1.15 , 1.53 ]	0.026702003	14.80%	CCTCTGG	Gain	SRSF6
KIRC	16	57217512	intronic	Alu	FAM192A	1.41 [ 1.19 , 1.66 ]	0.026702003	9.30%	GTGCTG	Loss	MBNL1
KIRC	16	57217512	intronic	Alu	FAM192A	1.41 [ 1.19 , 1.66 ]	0.026702003	9.30%	ATCCCA	Loss	RBMX
KIRC	16	57217512	intronic	Alu	FAM192A	1.41 [ 1.19 , 1.66 ]	0.026702003	9.30%	CCCAGCA	Loss	SRSF1
KIRC	16	57217512	intronic	Alu	FAM192A	1.41 [ 1.19 , 1.66 ]	0.026702003	9.30%	CCGGCAC	Gain	NUPL2
KIRC	16	57217512	intronic	Alu	FAM192A	1.41 [ 1.19 , 1.66 ]	0.026702003	9.30%	CCCGGCA	Gain	SRSF1
KIRC	16	57217512	intronic	Alu	FAM192A	1.41 [ 1.19 , 1.66 ]	0.026702003	9.30%	CCCGGC	Gain	SRSF6
KIRC	5	174956253	downstream	Alu	SFXN1	1.39 [ 1.20 , 1.61 ]	0.02681734	26.00%	AGGAGAA	Loss	LIN28A
KIRC	5	174956253	downstream	Alu	SFXN1	1.39 [ 1.20 , 1.61 ]	0.02681734	26.00%	AGGAGAA	Loss	SRSF2
KIRC	5	174956253	downstream	Alu	SFXN1	1.39 [ 1.20 , 1.61 ]	0.02681734	26.00%	GGAGAA	Loss	SRSF2
KIRC	5	174956253	downstream	Alu	SFXN1	1.39 [ 1.20 , 1.61 ]	0.02681734	26.00%	AGGAGAA	Loss	SRSF9
KIRC	5	174956253	downstream	Alu	SFXN1	1.39 [ 1.20 , 1.61 ]	0.02681734	26.00%	AGGAGAG	Gain	SRSF2
KIRC	5	174956253	downstream	Alu	SFXN1	1.39 [ 1.20 , 1.61 ]	0.02681734	26.00%	GGAGAG	Gain	SRSF2
KIRC	5	174956253	downstream	Alu	SFXN1	1.39 [ 1.20 , 1.61 ]	0.02681734	26.00%	AGGAGAG	Gain	SRSF9
LGG	1	1253455	intronic	Alu	CPSF3L	1.42 [ 1.17 , 1.70 ]	0.026916963	32.30%	GTGCTA	Gain	MBNL1
LGG	19	36610512	intronic	Alu	TBCB	1.31 [ 1.14 , 1.52 ]	0.026916963	9.30%	GGGTGC	Gain	FUS
LGG	19	36610512	intronic	Alu	TBCB	1.31 [ 1.14 , 1.52 ]	0.026916963	9.30%	CCCGGC	Gain	SRSF6
LGG	19	36610512	intronic	Alu	TBCB	1.31 [ 1.14 , 1.52 ]	0.026916963	9.30%	GGGTGC	Gain	YTHDC1
LGG	8	99055914	intronic	Alu	RPL30	0.73 [ 0.62 , 0.87 ]	0.026916963	87.20%	ATTTTTA	Loss	ELAVL2
LGG	8	99055914	intronic	Alu	RPL30	0.73 [ 0.62 , 0.87 ]	0.026916963	87.20%	TTTTTA	Loss	HNRNPC
LGG	8	99055914	intronic	Alu	RPL30	0.73 [ 0.62 , 0.87 ]	0.026916963	87.20%	CTAAAA	Loss	KHDRBS1
LGG	8	99055914	intronic	Alu	RPL30	0.73 [ 0.62 , 0.87 ]	0.026916963	87.20%	TTTTTA	Loss	PPIE
LGG	8	99055914	intronic	Alu	RPL30	0.73 [ 0.62 , 0.87 ]	0.026916963	87.20%	TAAAAA	Loss	PPIE
LGG	8	99055914	intronic	Alu	RPL30	0.73 [ 0.62 , 0.87 ]	0.026916963	87.20%	ATTTTTA	Loss	TIAL1
LGG	8	99055914	intronic	Alu	RPL30	0.73 [ 0.62 , 0.87 ]	0.026916963	87.20%	ATTTTTA	Loss	TRNAU1AP
LGG	8	99055914	intronic	Alu	RPL30	0.73 [ 0.62 , 0.87 ]	0.026916963	87.20%	TTTTTG	Gain	HNRNPC
LGG	8	99055914	intronic	Alu	RPL30	0.73 [ 0.62 , 0.87 ]	0.026916963	87.20%	ATTTTTG	Gain	HNRNPC
LGG	8	99055914	intronic	Alu	RPL30	0.73 [ 0.62 , 0.87 ]	0.026916963	87.20%	ATTTTTG	Gain	HNRNPCL1
LGG	8	99055914	intronic	Alu	RPL30	0.73 [ 0.62 , 0.87 ]	0.026916963	87.20%	ACCAAA	Gain	RBMX
LGG	8	99055914	intronic	Alu	RPL30	0.73 [ 0.62 , 0.87 ]	0.026916963	87.20%	TTTTTGG	Gain	TIA1
LGG	8	99055914	intronic	Alu	RPL30	0.73 [ 0.62 , 0.87 ]	0.026916963	87.20%	ATTTTTG	Gain	TIA1
LGG	5	134236617	UTR3	Alu	TXNDC15	1.40 [ 1.19 , 1.66 ]	0.027111317	100.00%	TGTGGG	Gain	HNRNPH1
LGG	5	134236617	UTR3	Alu	TXNDC15	1.40 [ 1.19 , 1.66 ]	0.027111317	100.00%	TGTGGG	Gain	HNRNPH2
LGG	5	134236617	UTR3	Alu	TXNDC15	1.40 [ 1.19 , 1.66 ]	0.027111317	100.00%	TGTGGG	Gain	HNRNPH3
LGG	5	134236617	UTR3	Alu	TXNDC15	1.40 [ 1.19 , 1.66 ]	0.027111317	100.00%	GCCCAC	Gain	HNRNPK
LGG	5	134236617	UTR3	Alu	TXNDC15	1.40 [ 1.19 , 1.66 ]	0.027111317	100.00%	GGCCCACA	Gain	SRSF2
LGG	10	104236039	UTR3	Alu	TMEM180	0.67 [ 0.55 , 0.82 ]	0.027115136	93.00%	ACTAGCC	Loss	HNRNPDL
LGG	10	104236039	UTR3	Alu	TMEM180	0.67 [ 0.55 , 0.82 ]	0.027115136	93.00%	GAGACTA	Loss	RBM3
LGG	10	104236039	UTR3	Alu	TMEM180	0.67 [ 0.55 , 0.82 ]	0.027115136	93.00%	GCTGGTC	Gain	SAMD4A
LGG	2	204168687	UTR3	Alu	CYP20A1	1.38 [ 1.18 , 1.62 ]	0.027115136	83.30%	TTACAGG	Loss	SRSF6
LGG	2	204168687	UTR3	Alu	CYP20A1	1.38 [ 1.18 , 1.62 ]	0.027115136	83.30%	CACAGGT	Gain	SRSF1
LGG	2	204168687	UTR3	Alu	CYP20A1	1.38 [ 1.18 , 1.62 ]	0.027115136	83.30%	TCACAGG	Gain	SRSF6
LGG	2	9559024	intronic	Alu	ITGB1BP1	1.29 [ 1.12 , 1.48 ]	0.02729981	6.20%	CTACAGG	Loss	SRSF6
LGG	2	9559024	intronic	Alu	ITGB1BP1	1.29 [ 1.12 , 1.48 ]	0.02729981	6.20%	GACTAC	Loss	YTHDC1
LGG	2	9559024	intronic	Alu	ITGB1BP1	1.29 [ 1.12 , 1.48 ]	0.02729981	6.20%	CCACAGG	Gain	SRSF6
LGG	5	63629182	intronic	Alu	RNF180	1.30 [ 1.13 , 1.50 ]	0.02737904	6.00%	GAAGGAG	Loss	RBM5
LGG	5	63629182	intronic	Alu	RNF180	1.30 [ 1.13 , 1.50 ]	0.02737904	6.00%	GAAGGA	Loss	SFPQ
LGG	5	63629182	intronic	Alu	RNF180	1.30 [ 1.13 , 1.50 ]	0.02737904	6.00%	GAAGGA	Loss	SRSF1
LGG	5	63629182	intronic	Alu	RNF180	1.30 [ 1.13 , 1.50 ]	0.02737904	6.00%	GAAGGAG	Loss	SRSF1
LGG	5	63629182	intronic	Alu	RNF180	1.30 [ 1.13 , 1.50 ]	0.02737904	6.00%	AGAGAAG	Loss	SRSF10
LGG	5	63629182	intronic	Alu	RNF180	1.30 [ 1.13 , 1.50 ]	0.02737904	6.00%	GAAGGA	Loss	TRA2B
LGG	5	63629182	intronic	Alu	RNF180	1.30 [ 1.13 , 1.50 ]	0.02737904	6.00%	CCTTCT	Loss	ZFP36
LGG	5	63629182	intronic	Alu	RNF180	1.30 [ 1.13 , 1.50 ]	0.02737904	6.00%	TCCTTC	Loss	ZFP36
LGG	5	63629182	intronic	Alu	RNF180	1.30 [ 1.13 , 1.50 ]	0.02737904	6.00%	CTCTCT	Gain	PTBP1
LGG	5	63629182	intronic	Alu	RNF180	1.30 [ 1.13 , 1.50 ]	0.02737904	6.00%	CTCTCT	Gain	PTBP2
LGG	5	63629182	intronic	Alu	RNF180	1.30 [ 1.13 , 1.50 ]	0.02737904	6.00%	GAGGGAG	Gain	RBM5
LGG	5	63629182	intronic	Alu	RNF180	1.30 [ 1.13 , 1.50 ]	0.02737904	6.00%	TAGAGAGG	Gain	SFPQ
LGG	5	63629182	intronic	Alu	RNF180	1.30 [ 1.13 , 1.50 ]	0.02737904	6.00%	AGAGGGA	Gain	SRSF10
LGG	5	63629182	intronic	Alu	RNF180	1.30 [ 1.13 , 1.50 ]	0.02737904	6.00%	AGAGAGG	Gain	SRSF10
LGG	5	63629182	intronic	Alu	RNF180	1.30 [ 1.13 , 1.50 ]	0.02737904	6.00%	CCCTCT	Gain	ZFP36
KIRC	14	62209523	intronic	Alu	HIF1A	1.28 [ 1.13 , 1.45 ]	0.027431305	3.10%	GTTCAAG	Loss	SNRNP70
KIRC	14	62209523	intronic	Alu	HIF1A	1.28 [ 1.13 , 1.45 ]	0.027431305	3.10%	CTTGGAC	Gain	EIF4B
KIRC	14	62209523	intronic	Alu	HIF1A	1.28 [ 1.13 , 1.45 ]	0.027431305	3.10%	CCAAGCA	Gain	SRSF1
KIRC	4	48858566	intronic	Alu	OCIAD1	1.39 [ 1.18 , 1.64 ]	0.027431305	28.70%	GCCCAA	Loss	HNRNPK
KIRC	4	48858566	intronic	Alu	OCIAD1	1.39 [ 1.18 , 1.64 ]	0.027431305	28.70%	TAGTTGG	Loss	MSI1
KIRC	4	48858566	intronic	Alu	OCIAD1	1.39 [ 1.18 , 1.64 ]	0.027431305	28.70%	TTAGTTG	Loss	SFPQ
KIRC	4	48858566	intronic	Alu	OCIAD1	1.39 [ 1.18 , 1.64 ]	0.027431305	28.70%	GCCCAG	Gain	HNRNPK
KIRC	4	48858566	intronic	Alu	OCIAD1	1.39 [ 1.18 , 1.64 ]	0.027431305	28.70%	AATTAGC	Gain	UNK
KIRC	11	47502521	intronic	Alu	CELF1	1.31 [ 1.15 , 1.50 ]	0.027546927	19.40%	GTTGGAA	Loss	EIF4B
KIRC	11	47502521	intronic	Alu	CELF1	1.31 [ 1.15 , 1.50 ]	0.027546927	19.40%	GTTTTC	Loss	ELAVL2
KIRC	11	47502521	intronic	Alu	CELF1	1.31 [ 1.15 , 1.50 ]	0.027546927	19.40%	GAAAACA	Loss	IGF2BP2
KIRC	11	47502521	intronic	Alu	CELF1	1.31 [ 1.15 , 1.50 ]	0.027546927	19.40%	GAAAAC	Loss	KHDRBS1
KIRC	11	47502521	intronic	Alu	CELF1	1.31 [ 1.15 , 1.50 ]	0.027546927	19.40%	GAAAACA	Loss	PABPC3
KIRC	11	47502521	intronic	Alu	CELF1	1.31 [ 1.15 , 1.50 ]	0.027546927	19.40%	GTTTTC	Loss	TIA1
KIRC	11	47502521	intronic	Alu	CELF1	1.31 [ 1.15 , 1.50 ]	0.027546927	19.40%	GTTTTC	Loss	TIAL1
KIRC	11	47502521	intronic	Alu	CELF1	1.31 [ 1.15 , 1.50 ]	0.027546927	19.40%	TGGAGAA	Gain	LIN28A
KIRC	11	47502521	intronic	Alu	CELF1	1.31 [ 1.15 , 1.50 ]	0.027546927	19.40%	TGGAGAA	Gain	SRSF1
KIRC	11	47502521	intronic	Alu	CELF1	1.31 [ 1.15 , 1.50 ]	0.027546927	19.40%	GGAGAA	Gain	SRSF2
KIRC	11	47502521	intronic	Alu	CELF1	1.31 [ 1.15 , 1.50 ]	0.027546927	19.40%	TTCTCCAA	Gain	SRSF3
KIRC	20	33128019	intronic	Non-Alu	DYNLRB1	1.33 [ 1.15 , 1.53 ]	0.027546927	5.00%	CTGCTA	Loss	MBNL1
KIRC	20	33128019	intronic	Non-Alu	DYNLRB1	1.33 [ 1.15 , 1.53 ]	0.027546927	5.00%	CTGCTG	Gain	MBNL1
UCEC	4	2841436	UTR3	Alu	SH3BP2	1.74 [ 1.32 , 2.30 ]	0.027684745	12.80%	CAGTCAC	Loss	NOVA1
UCEC	4	2841436	UTR3	Alu	SH3BP2	1.74 [ 1.32 , 2.30 ]	0.027684745	12.80%	ACAGTCA	Loss	SF1
UCEC	4	2841436	UTR3	Alu	SH3BP2	1.74 [ 1.32 , 2.30 ]	0.027684745	12.80%	AACTACG	Gain	RBM42
UCEC	2	85837797	intronic	Alu	C2orf68	1.43 [ 1.16 , 1.75 ]	0.027755987	10.00%	AAGGTG	Gain	HNRNPA1
UCEC	2	85837797	intronic	Alu	C2orf68	1.43 [ 1.16 , 1.75 ]	0.027755987	10.00%	AAGGTG	Gain	HNRNPF
UCEC	2	85837797	intronic	Alu	C2orf68	1.43 [ 1.16 , 1.75 ]	0.027755987	10.00%	AAGGTG	Gain	HNRNPH1
UCEC	2	85837797	intronic	Alu	C2orf68	1.43 [ 1.16 , 1.75 ]	0.027755987	10.00%	AAGGTG	Gain	HNRNPH2
UCEC	2	85837797	intronic	Alu	C2orf68	1.43 [ 1.16 , 1.75 ]	0.027755987	10.00%	AAGGTG	Gain	HNRNPH3
UCEC	2	85837797	intronic	Alu	C2orf68	1.43 [ 1.16 , 1.75 ]	0.027755987	10.00%	AGCACC	Gain	NOVA1
UCEC	2	85837797	intronic	Alu	C2orf68	1.43 [ 1.16 , 1.75 ]	0.027755987	10.00%	AGCACC	Gain	NOVA2
UCEC	2	85837797	intronic	Alu	C2orf68	1.43 [ 1.16 , 1.75 ]	0.027755987	10.00%	AAGGTG	Gain	SRSF1
LIHC	19	11257197	downstream	Alu	SPC24	1.74 [ 1.33 , 2.28 ]	0.027828344	36.80%	AAGGTG	Gain	HNRNPA1
LIHC	19	11257197	downstream	Alu	SPC24	1.74 [ 1.33 , 2.28 ]	0.027828344	36.80%	AAGGTG	Gain	HNRNPF
LIHC	19	11257197	downstream	Alu	SPC24	1.74 [ 1.33 , 2.28 ]	0.027828344	36.80%	AAGGTG	Gain	HNRNPH1
LIHC	19	11257197	downstream	Alu	SPC24	1.74 [ 1.33 , 2.28 ]	0.027828344	36.80%	AAGGTG	Gain	HNRNPH2
LIHC	19	11257197	downstream	Alu	SPC24	1.74 [ 1.33 , 2.28 ]	0.027828344	36.80%	AAGGTG	Gain	HNRNPH3
LIHC	19	11257197	downstream	Alu	SPC24	1.74 [ 1.33 , 2.28 ]	0.027828344	36.80%	AGCACC	Gain	NOVA1
LIHC	19	11257197	downstream	Alu	SPC24	1.74 [ 1.33 , 2.28 ]	0.027828344	36.80%	AGCACC	Gain	NOVA2
LIHC	19	11257197	downstream	Alu	SPC24	1.74 [ 1.33 , 2.28 ]	0.027828344	36.80%	AAGGTG	Gain	SRSF1
UCEC	3	129102066	ncRNA	Alu	RPL32P3	1.37 [ 1.16 , 1.61 ]	0.027890921	8.80%	CAGTGA	Loss	ACO1
UCEC	3	129102066	ncRNA	Alu	RPL32P3	1.37 [ 1.16 , 1.61 ]	0.027890921	8.80%	TCGCTG	Gain	MBNL1
UCEC	3	129102066	ncRNA	Alu	RPL32P3	1.37 [ 1.16 , 1.61 ]	0.027890921	8.80%	CTCGCTGT	Gain	MBNL1
UCEC	3	129102066	ncRNA	Alu	RPL32P3	1.37 [ 1.16 , 1.61 ]	0.027890921	8.80%	AGCGAGC	Gain	SRSF1
UCEC	3	129102066	ncRNA	Alu	RPL32P3	1.37 [ 1.16 , 1.61 ]	0.027890921	8.80%	CTACAGC	Gain	SRSF3
UCEC	3	129102066	ncRNA	Alu	RPL32P3	1.37 [ 1.16 , 1.61 ]	0.027890921	8.80%	TACAGC	Gain	SRSF5
LGG	4	17802979	UTR3	Alu	DCAF16	1.43 [ 1.20 , 1.71 ]	0.027897812	100.00%	AGATCGG	Gain	A1CF
LGG	4	17802979	UTR3	Alu	DCAF16	1.43 [ 1.20 , 1.71 ]	0.027897812	100.00%	TCCCGA	Gain	HNRNPK
LGG	12	51324322	UTR3	Alu	METTL7A	1.40 [ 1.18 , 1.65 ]	0.027916915	99.00%	TCCCAA	Loss	HNRNPK
LGG	12	51324322	UTR3	Alu	METTL7A	1.40 [ 1.18 , 1.65 ]	0.027916915	99.00%	GAGTGC	Gain	YTHDC1
LGG	7	148766960	UTR3	Alu	ZNF786	1.26 [ 1.12 , 1.42 ]	0.027996881	3.90%	CTGCCA	Loss	MBNL1
LGG	7	148766960	UTR3	Alu	ZNF786	1.26 [ 1.12 , 1.42 ]	0.027996881	3.90%	AGGAGGA	Loss	SRSF1
LGG	7	148766960	UTR3	Alu	ZNF786	1.26 [ 1.12 , 1.42 ]	0.027996881	3.90%	AGGAGGAT	Loss	SRSF1
LGG	7	148766960	UTR3	Alu	ZNF786	1.26 [ 1.12 , 1.42 ]	0.027996881	3.90%	AGGAGGA	Loss	SRSF2
LGG	7	148766960	UTR3	Alu	ZNF786	1.26 [ 1.12 , 1.42 ]	0.027996881	3.90%	TCCTGC	Loss	YTHDC1
LGG	7	148766960	UTR3	Alu	ZNF786	1.26 [ 1.12 , 1.42 ]	0.027996881	3.90%	TCCTGC	Loss	ZFP36
LGG	7	148766960	UTR3	Alu	ZNF786	1.26 [ 1.12 , 1.42 ]	0.027996881	3.90%	CCCGCCA	Gain	SRSF1
LGG	7	148766960	UTR3	Alu	ZNF786	1.26 [ 1.12 , 1.42 ]	0.027996881	3.90%	GGGAGGA	Gain	SRSF9
LGG	22	44343119	UTR3	Alu	PNPLA3	1.41 [ 1.19 , 1.68 ]	0.028123956	8.20%	ATCCCA	Loss	RBMX
LGG	22	44343119	UTR3	Alu	PNPLA3	1.41 [ 1.19 , 1.68 ]	0.028123956	8.20%	TTACAGG	Loss	SRSF6
LGG	22	44343119	UTR3	Alu	PNPLA3	1.41 [ 1.19 , 1.68 ]	0.028123956	8.20%	CTACAGG	Gain	SRSF6
LGG	22	44343119	UTR3	Alu	PNPLA3	1.41 [ 1.19 , 1.68 ]	0.028123956	8.20%	GACTAC	Gain	YTHDC1
LGG	22	44343118	UTR3	Alu	PNPLA3	1.45 [ 1.20 , 1.74 ]	0.02812401	9.30%	TTACAGG	Loss	SRSF6
LGG	22	44343118	UTR3	Alu	PNPLA3	1.45 [ 1.20 , 1.74 ]	0.02812401	9.30%	TCACAGG	Gain	SRSF6
LGG	1	233194550	intronic	Alu	PCNXL2	1.30 [ 1.13 , 1.51 ]	0.02834229	3.70%	TACAGA	Loss	SRSF5
LGG	1	233194550	intronic	Alu	PCNXL2	1.30 [ 1.13 , 1.51 ]	0.02834229	3.70%	TCTGTGA	Gain	RC3H1
LGG	1	233194550	intronic	Alu	PCNXL2	1.30 [ 1.13 , 1.51 ]	0.02834229	3.70%	CACAGAC	Gain	SF1
LGG	1	233194550	intronic	Alu	PCNXL2	1.30 [ 1.13 , 1.51 ]	0.02834229	3.70%	CACAGA	Gain	SRSF5
LGG	7	121687836	intronic	Alu	PTPRZ1	0.68 [ 0.56 , 0.84 ]	0.02834229	98.60%	GGCTGGG	Gain	RBM25
LGG	7	121687836	intronic	Alu	PTPRZ1	0.68 [ 0.56 , 0.84 ]	0.02834229	98.60%	CCCAGCC	Gain	SRSF1
UCEC	10	75009585	ncRNA	Alu	MRPS16	1.88 [ 1.34 , 2.63 ]	0.028714205	89.10%	AGGATTA	Loss	G3BP2
UCEC	10	75009585	ncRNA	Alu	MRPS16	1.88 [ 1.34 , 2.63 ]	0.028714205	89.10%	TAGGAT	Loss	HNRNPA1
UCEC	10	75009585	ncRNA	Alu	MRPS16	1.88 [ 1.34 , 2.63 ]	0.028714205	89.10%	GTGCTA	Loss	MBNL1
UCEC	10	75009585	ncRNA	Alu	MRPS16	1.88 [ 1.34 , 2.63 ]	0.028714205	89.10%	GTGCTG	Gain	MBNL1
UCEC	10	75009585	ncRNA	Alu	MRPS16	1.88 [ 1.34 , 2.63 ]	0.028714205	89.10%	ATCCCA	Gain	RBMX
UCEC	10	75009585	ncRNA	Alu	MRPS16	1.88 [ 1.34 , 2.63 ]	0.028714205	89.10%	CCCAGCA	Gain	SRSF1
UCEC	2	86250106	ncRNA	Alu	LOC90784	1.52 [ 1.22 , 1.89 ]	0.028714205	12.50%	TCGCTT	Gain	MBNL1
KIRC	21	44264028	intronic	Alu	WDR4	1.31 [ 1.15 , 1.51 ]	0.028811329	11.80%	GCCCAG	Loss	HNRNPK
KIRC	21	44264028	intronic	Alu	WDR4	1.31 [ 1.15 , 1.51 ]	0.028811329	11.80%	CCCAGGA	Loss	SRSF1
KIRC	21	44264028	intronic	Alu	WDR4	1.31 [ 1.15 , 1.51 ]	0.028811329	11.80%	GCCCGGG	Gain	SFPQ
KIRC	21	44264028	intronic	Alu	WDR4	1.31 [ 1.15 , 1.51 ]	0.028811329	11.80%	CCCGGGA	Gain	SRSF1
KIRC	19	6586644	intronic	Alu	CD70	1.35 [ 1.16 , 1.57 ]	0.028812809	6.20%	TAGAGA	Loss	HNRNPA1
KIRC	19	6586644	intronic	Alu	CD70	1.35 [ 1.16 , 1.57 ]	0.028812809	6.20%	CTACAAA	Loss	SRSF3
KIRC	19	6586644	intronic	Alu	CD70	1.35 [ 1.16 , 1.57 ]	0.028812809	6.20%	TGGAGAT	Gain	SRSF1
KIRC	19	6586644	intronic	Alu	CD70	1.35 [ 1.16 , 1.57 ]	0.028812809	6.20%	GGAGAT	Gain	SRSF2
KIRC	19	6586644	intronic	Alu	CD70	1.35 [ 1.16 , 1.57 ]	0.028812809	6.20%	TGGAGAT	Gain	SRSF2
KIRC	19	6586644	intronic	Alu	CD70	1.35 [ 1.16 , 1.57 ]	0.028812809	6.20%	TGTGGA	Gain	SRSF6
KIRC	19	6586644	intronic	Alu	CD70	1.35 [ 1.16 , 1.57 ]	0.028812809	6.20%	TTGTGG	Gain	ZFP36
KIRC	19	54708095	intronic	Alu	RPS9	1.35 [ 1.16 , 1.57 ]	0.02952918	3.30%	ATTTTTT	Loss	BOLL
KIRC	19	54708095	intronic	Alu	RPS9	1.35 [ 1.16 , 1.57 ]	0.02952918	3.30%	TTTTTT	Loss	CPEB4
KIRC	19	54708095	intronic	Alu	RPS9	1.35 [ 1.16 , 1.57 ]	0.02952918	3.30%	TTTTTT	Loss	DDX19B
KIRC	19	54708095	intronic	Alu	RPS9	1.35 [ 1.16 , 1.57 ]	0.02952918	3.30%	TTTTTT	Loss	EIF4A3
KIRC	19	54708095	intronic	Alu	RPS9	1.35 [ 1.16 , 1.57 ]	0.02952918	3.30%	ATTTTTT	Loss	HNRNPC
KIRC	19	54708095	intronic	Alu	RPS9	1.35 [ 1.16 , 1.57 ]	0.02952918	3.30%	TTTTTT	Loss	HNRNPC
KIRC	19	54708095	intronic	Alu	RPS9	1.35 [ 1.16 , 1.57 ]	0.02952918	3.30%	ATTTTTT	Loss	HNRNPCL1
KIRC	19	54708095	intronic	Alu	RPS9	1.35 [ 1.16 , 1.57 ]	0.02952918	3.30%	AAATACA	Loss	HNRNPL
KIRC	19	54708095	intronic	Alu	RPS9	1.35 [ 1.16 , 1.57 ]	0.02952918	3.30%	AAATACA	Loss	IGF2BP2
KIRC	19	54708095	intronic	Alu	RPS9	1.35 [ 1.16 , 1.57 ]	0.02952918	3.30%	AAATACA	Loss	IGF2BP3
KIRC	19	54708095	intronic	Alu	RPS9	1.35 [ 1.16 , 1.57 ]	0.02952918	3.30%	TTTTTT	Loss	KHDRBS1
KIRC	19	54708095	intronic	Alu	RPS9	1.35 [ 1.16 , 1.57 ]	0.02952918	3.30%	AAAAATA	Loss	NUPL2
KIRC	19	54708095	intronic	Alu	RPS9	1.35 [ 1.16 , 1.57 ]	0.02952918	3.30%	AAAAATA	Loss	PABPN1L
KIRC	19	54708095	intronic	Alu	RPS9	1.35 [ 1.16 , 1.57 ]	0.02952918	3.30%	AAAAAA	Loss	PPIE
KIRC	19	54708095	intronic	Alu	RPS9	1.35 [ 1.16 , 1.57 ]	0.02952918	3.30%	ATTTTT	Loss	PPIE
KIRC	19	54708095	intronic	Alu	RPS9	1.35 [ 1.16 , 1.57 ]	0.02952918	3.30%	AAAAAT	Loss	PPIE
KIRC	19	54708095	intronic	Alu	RPS9	1.35 [ 1.16 , 1.57 ]	0.02952918	3.30%	AAAATA	Loss	PPIE
KIRC	19	54708095	intronic	Alu	RPS9	1.35 [ 1.16 , 1.57 ]	0.02952918	3.30%	TATTTT	Loss	PPIE
KIRC	19	54708095	intronic	Alu	RPS9	1.35 [ 1.16 , 1.57 ]	0.02952918	3.30%	TTTTTT	Loss	PPIE
KIRC	19	54708095	intronic	Alu	RPS9	1.35 [ 1.16 , 1.57 ]	0.02952918	3.30%	ATTTTTT	Loss	PTBP1
KIRC	19	54708095	intronic	Alu	RPS9	1.35 [ 1.16 , 1.57 ]	0.02952918	3.30%	TTTTTTC	Loss	RALY
KIRC	19	54708095	intronic	Alu	RPS9	1.35 [ 1.16 , 1.57 ]	0.02952918	3.30%	ATTTTTT	Loss	TIA1
KIRC	19	54708095	intronic	Alu	RPS9	1.35 [ 1.16 , 1.57 ]	0.02952918	3.30%	TTTTTTC	Loss	TIA1
KIRC	19	54708095	intronic	Alu	RPS9	1.35 [ 1.16 , 1.57 ]	0.02952918	3.30%	TATTTTT	Loss	TRNAU1AP
KIRC	19	54708095	intronic	Alu	RPS9	1.35 [ 1.16 , 1.57 ]	0.02952918	3.30%	TTTTTTC	Loss	U2AF2
KIRC	19	54708095	intronic	Alu	RPS9	1.35 [ 1.16 , 1.57 ]	0.02952918	3.30%	CTTTTT	Gain	ELAVL2
KIRC	19	54708095	intronic	Alu	RPS9	1.35 [ 1.16 , 1.57 ]	0.02952918	3.30%	ACTTTTT	Gain	PTBP1
KIRC	19	54708095	intronic	Alu	RPS9	1.35 [ 1.16 , 1.57 ]	0.02952918	3.30%	ACTTTTT	Gain	RBM15B
KIRC	19	54708095	intronic	Alu	RPS9	1.35 [ 1.16 , 1.57 ]	0.02952918	3.30%	CTTTTTC	Gain	TIA1
KIRC	19	54708095	intronic	Alu	RPS9	1.35 [ 1.16 , 1.57 ]	0.02952918	3.30%	CTTTTTC	Gain	TIAL1
KIRC	19	54708095	intronic	Alu	RPS9	1.35 [ 1.16 , 1.57 ]	0.02952918	3.30%	ACTTTT	Gain	ZFP36
KIRC	17	26935440	ncRNA	Alu	SGK494	1.39 [ 1.17 , 1.64 ]	0.029539904	18.10%	ATCTTC	Loss	PTBP1
KIRC	17	26935440	ncRNA	Alu	SGK494	1.39 [ 1.17 , 1.64 ]	0.029539904	18.10%	TGAAGAT	Loss	SRSF1
KIRC	17	26935440	ncRNA	Alu	SGK494	1.39 [ 1.17 , 1.64 ]	0.029539904	18.10%	CTTCAC	Loss	SRSF3
KIRC	17	26935440	ncRNA	Alu	SGK494	1.39 [ 1.17 , 1.64 ]	0.029539904	18.10%	ATCTTCAC	Loss	SRSF3
KIRC	17	26935440	ncRNA	Alu	SGK494	1.39 [ 1.17 , 1.64 ]	0.029539904	18.10%	TCTTCAC	Loss	SRSF3
KIRC	17	26935440	ncRNA	Alu	SGK494	1.39 [ 1.17 , 1.64 ]	0.029539904	18.10%	TCTTCA	Loss	SRSF7
KIRC	17	26935440	ncRNA	Alu	SGK494	1.39 [ 1.17 , 1.64 ]	0.029539904	18.10%	GGATCGT	Gain	ZNF326
KIRC	7	128299350	ncRNA	Alu	FLJ45340	1.29 [ 1.13 , 1.47 ]	0.029539904	30.90%	TTGCCA	Loss	MBNL1
KIRC	7	128299350	ncRNA	Alu	FLJ45340	1.29 [ 1.13 , 1.47 ]	0.029539904	30.90%	TTGCCG	Gain	MBNL1
KIRC	7	128299350	ncRNA	Alu	FLJ45340	1.29 [ 1.13 , 1.47 ]	0.029539904	30.90%	CACGGC	Gain	SRSF5
KIRC	7	7675971	downstream	Alu	RPA3	0.61 [ 0.49 , 0.77 ]	0.029940693	58.10%	TAATAT	Loss	PPIE
KIRC	7	7675971	downstream	Alu	RPA3	0.61 [ 0.49 , 0.77 ]	0.029940693	58.10%	ATATTA	Loss	PPIE
KIRC	7	7675971	downstream	Alu	RPA3	0.61 [ 0.49 , 0.77 ]	0.029940693	58.10%	TTACAGG	Loss	SRSF6
KIRC	7	7675971	downstream	Alu	RPA3	0.61 [ 0.49 , 0.77 ]	0.029940693	58.10%	TAGTAT	Gain	KHSRP
KIRC	7	7675971	downstream	Alu	RPA3	0.61 [ 0.49 , 0.77 ]	0.029940693	58.10%	GATACTA	Gain	RBM3
KIRC	7	7675971	downstream	Alu	RPA3	0.61 [ 0.49 , 0.77 ]	0.029940693	58.10%	CGCCTGTAG	Gain	SRP14
KIRC	7	7675971	downstream	Alu	RPA3	0.61 [ 0.49 , 0.77 ]	0.029940693	58.10%	CTACAGG	Gain	SRSF6
KIRC	7	7675971	downstream	Alu	RPA3	0.61 [ 0.49 , 0.77 ]	0.029940693	58.10%	TACTAC	Gain	YTHDC1
KIRC	7	7675971	downstream	Alu	RPA3	0.61 [ 0.49 , 0.77 ]	0.029940693	58.10%	TGATAC	Gain	YTHDC1
KIRC	X	16781311	downstream	Alu	SYAP1	0.51 [ 0.38 , 0.70 ]	0.029940693	54.40%	CTGCCT	Loss	MBNL1
KIRC	X	16781311	downstream	Alu	SYAP1	0.51 [ 0.38 , 0.70 ]	0.029940693	54.40%	CTGCCC	Gain	MBNL1
KIRC	X	16781311	downstream	Alu	SYAP1	0.51 [ 0.38 , 0.70 ]	0.029940693	54.40%	GGCTGGG	Gain	RBM25
KIRC	X	16781311	downstream	Alu	SYAP1	0.51 [ 0.38 , 0.70 ]	0.029940693	54.40%	CCCAGCC	Gain	SRSF1
UCEC	16	22296891	UTR3	Alu	EEF2K	1.83 [ 1.35 , 2.48 ]	0.030242185	67.50%	GTGCTG	Loss	MBNL1
UCEC	16	22296891	UTR3	Alu	EEF2K	1.83 [ 1.35 , 2.48 ]	0.030242185	67.50%	CGCTTT	Gain	MBNL1
UCEC	16	22296891	UTR3	Alu	EEF2K	1.83 [ 1.35 , 2.48 ]	0.030242185	67.50%	GCGCTG	Gain	MBNL1
UCEC	16	22296891	UTR3	Alu	EEF2K	1.83 [ 1.35 , 2.48 ]	0.030242185	67.50%	GCGCTT	Gain	MBNL1
LGG	9	131089893	intronic	Alu	COQ4	1.37 [ 1.15 , 1.62 ]	0.030530985	19.80%	TGTTGT	Loss	CELF2
LGG	9	131089893	intronic	Alu	COQ4	1.37 [ 1.15 , 1.62 ]	0.030530985	19.80%	GGACAA	Loss	SRSF1
LGG	9	131089893	intronic	Alu	COQ4	1.37 [ 1.15 , 1.62 ]	0.030530985	19.80%	TGGACAA	Loss	SRSF7
LGG	9	131089893	intronic	Alu	COQ4	1.37 [ 1.15 , 1.62 ]	0.030530985	19.80%	TGGACAG	Gain	ENOX1
LGG	9	131089893	intronic	Alu	COQ4	1.37 [ 1.15 , 1.62 ]	0.030530985	19.80%	AGCATG	Gain	RBFOX1
UCEC	7	4809210	UTR3	Alu	FOXK1	1.70 [ 1.30 , 2.23 ]	0.030531932	20.00%	TTACAGG	Loss	SRSF6
UCEC	7	4809210	UTR3	Alu	FOXK1	1.70 [ 1.30 , 2.23 ]	0.030531932	20.00%	TGCAGGCA	Gain	SFPQ
UCEC	7	4809210	UTR3	Alu	FOXK1	1.70 [ 1.30 , 2.23 ]	0.030531932	20.00%	GCCTGC	Gain	YTHDC1
LGG	11	61567758	UTR3	Alu	FADS1	0.65 [ 0.53 , 0.81 ]	0.030673494	100.00%	GCCCAG	Loss	HNRNPK
LGG	11	61567758	UTR3	Alu	FADS1	0.65 [ 0.53 , 0.81 ]	0.030673494	100.00%	CCCAGGA	Loss	SRSF1
LGG	11	61567758	UTR3	Alu	FADS1	0.65 [ 0.53 , 0.81 ]	0.030673494	100.00%	GCCCGGG	Gain	SFPQ
LGG	11	61567758	UTR3	Alu	FADS1	0.65 [ 0.53 , 0.81 ]	0.030673494	100.00%	CCCGGGA	Gain	SRSF1
UCEC	12	72096318	UTR3	Alu	TMEM19	1.42 [ 1.19 , 1.70 ]	0.030700963	15.30%	GGAGTT	Loss	SRSF2
UCEC	12	72096318	UTR3	Alu	TMEM19	1.42 [ 1.19 , 1.70 ]	0.030700963	15.30%	AGGAGC	Gain	SRSF1
UCEC	3	57306901	UTR3	Alu	APPL1	1.66 [ 1.28 , 2.14 ]	0.030700963	41.90%	TTACAGG	Loss	SRSF6
UCEC	3	57306901	UTR3	Alu	APPL1	1.66 [ 1.28 , 2.14 ]	0.030700963	41.90%	GCCTGC	Gain	YTHDC1
LGG	2	219391775	intronic	Alu	USP37	1.34 [ 1.14 , 1.57 ]	0.030836585	11.30%	GTGCTG	Loss	MBNL1
LGG	2	219391775	intronic	Alu	USP37	1.34 [ 1.14 , 1.57 ]	0.030836585	11.30%	CCCAGCA	Loss	SRSF1
LGG	2	219391775	intronic	Alu	USP37	1.34 [ 1.14 , 1.57 ]	0.030836585	11.30%	CGCTTT	Gain	MBNL1
LGG	2	219391775	intronic	Alu	USP37	1.34 [ 1.14 , 1.57 ]	0.030836585	11.30%	GCGCTT	Gain	MBNL1
LGG	2	219391775	intronic	Alu	USP37	1.34 [ 1.14 , 1.57 ]	0.030836585	11.30%	GCGCTG	Gain	MBNL1
LGG	2	219391775	intronic	Alu	USP37	1.34 [ 1.14 , 1.57 ]	0.030836585	11.30%	CGCTGGG	Gain	SRSF1
LGG	2	219391775	intronic	Alu	USP37	1.34 [ 1.14 , 1.57 ]	0.030836585	11.30%	CCCAGCG	Gain	SRSF1
LGG	2	219391775	intronic	Alu	USP37	1.34 [ 1.14 , 1.57 ]	0.030836585	11.30%	CCAGCGC	Gain	ZC3H10
LGG	7	23297029	intronic	Alu	GPNMB	1.27 [ 1.12 , 1.46 ]	0.030836585	4.50%	AGTGTGA	Loss	RBM24
LGG	7	23297029	intronic	Alu	GPNMB	1.27 [ 1.12 , 1.46 ]	0.030836585	4.50%	ACTTGT	Loss	ZFP36
LGG	7	23297029	intronic	Alu	GPNMB	1.27 [ 1.12 , 1.46 ]	0.030836585	4.50%	ACGCTT	Gain	MBNL1
LGG	14	104147861	intronic	Alu	KLC1	1.35 [ 1.15 , 1.59 ]	0.031069938	8.80%	ACGCTA	Loss	MBNL1
LGG	14	104147861	intronic	Alu	KLC1	1.35 [ 1.15 , 1.59 ]	0.031069938	8.80%	ACGCTG	Gain	MBNL1
LGG	X	123046758	UTR3	Alu	XIAP	1.43 [ 1.19 , 1.71 ]	0.031178568	100.00%	AAGGTG	Gain	HNRNPA1
LGG	X	123046758	UTR3	Alu	XIAP	1.43 [ 1.19 , 1.71 ]	0.031178568	100.00%	AAGGTG	Gain	HNRNPF
LGG	X	123046758	UTR3	Alu	XIAP	1.43 [ 1.19 , 1.71 ]	0.031178568	100.00%	AAGGTG	Gain	HNRNPH1
LGG	X	123046758	UTR3	Alu	XIAP	1.43 [ 1.19 , 1.71 ]	0.031178568	100.00%	AAGGTG	Gain	HNRNPH2
LGG	X	123046758	UTR3	Alu	XIAP	1.43 [ 1.19 , 1.71 ]	0.031178568	100.00%	AAGGTG	Gain	HNRNPH3
LGG	X	123046758	UTR3	Alu	XIAP	1.43 [ 1.19 , 1.71 ]	0.031178568	100.00%	AGCACC	Gain	NOVA1
LGG	X	123046758	UTR3	Alu	XIAP	1.43 [ 1.19 , 1.71 ]	0.031178568	100.00%	AGCACC	Gain	NOVA2
LGG	X	123046758	UTR3	Alu	XIAP	1.43 [ 1.19 , 1.71 ]	0.031178568	100.00%	AAGGTG	Gain	SRSF1
UCEC	11	8707943	UTR3	Alu	RPL27A	1.50 [ 1.22 , 1.86 ]	0.031223131	31.60%	AAAATT	Loss	PPIE
UCEC	11	8707943	UTR3	Alu	RPL27A	1.50 [ 1.22 , 1.86 ]	0.031223131	31.60%	AAATTA	Loss	PPIE
UCEC	11	8707943	UTR3	Alu	RPL27A	1.50 [ 1.22 , 1.86 ]	0.031223131	31.60%	AATTTT	Loss	PPIE
UCEC	11	8707943	UTR3	Alu	RPL27A	1.50 [ 1.22 , 1.86 ]	0.031223131	31.60%	TAATTT	Loss	PPIE
UCEC	11	8707943	UTR3	Alu	RPL27A	1.50 [ 1.22 , 1.86 ]	0.031223131	31.60%	AATTAGC	Loss	UNK
UCEC	11	8707943	UTR3	Alu	RPL27A	1.50 [ 1.22 , 1.86 ]	0.031223131	31.60%	AAAATCA	Gain	IGF2BP2
UCEC	11	8707943	UTR3	Alu	RPL27A	1.50 [ 1.22 , 1.86 ]	0.031223131	31.60%	AAAATCA	Gain	IGF2BP3
UCEC	11	61569477	UTR3	Alu	FADS1	1.59 [ 1.25 , 2.03 ]	0.031223131	23.10%	CCCAGGA	Loss	SRSF1
UCEC	11	61569477	UTR3	Alu	FADS1	1.59 [ 1.25 , 2.03 ]	0.031223131	23.10%	CCCGGGA	Gain	SRSF1
UCEC	11	61569477	UTR3	Alu	FADS1	1.59 [ 1.25 , 2.03 ]	0.031223131	23.10%	GGGAGGC	Gain	SRSF9
UCEC	16	30592524	UTR3	Alu	ZNF785	1.56 [ 1.24 , 1.96 ]	0.031223131	16.60%	TTACAGG	Loss	SRSF6
UCEC	16	30592524	UTR3	Alu	ZNF785	1.56 [ 1.24 , 1.96 ]	0.031223131	16.60%	GCCTGC	Gain	YTHDC1
UCEC	16	72058757	UTR3	Alu	DHODH	1.48 [ 1.21 , 1.80 ]	0.031223131	36.90%	CTACTCG	Loss	SRSF6
UCEC	16	72058757	UTR3	Alu	DHODH	1.48 [ 1.21 , 1.80 ]	0.031223131	36.90%	CTGCTC	Gain	MBNL1
UCEC	16	72058757	UTR3	Alu	DHODH	1.48 [ 1.21 , 1.80 ]	0.031223131	36.90%	CCGAGCA	Gain	SRSF1
UCEC	17	78294774	UTR3	Alu	RNF213	1.50 [ 1.22 , 1.85 ]	0.031223131	15.00%	TTGCTC	Loss	MBNL1
UCEC	17	78294774	UTR3	Alu	RNF213	1.50 [ 1.22 , 1.85 ]	0.031223131	15.00%	TCTTGC	Loss	ZFP36
UCEC	17	78294774	UTR3	Alu	RNF213	1.50 [ 1.22 , 1.85 ]	0.031223131	15.00%	TCGCTC	Gain	MBNL1
UCEC	17	78294774	UTR3	Alu	RNF213	1.50 [ 1.22 , 1.85 ]	0.031223131	15.00%	GAGCGAG	Gain	SRSF1
UCEC	19	53206703	UTR3	Alu	ZNF611	1.65 [ 1.27 , 2.13 ]	0.031223131	15.30%	AGTTAG	Loss	HNRNPA1
UCEC	19	53206703	UTR3	Alu	ZNF611	1.65 [ 1.27 , 2.13 ]	0.031223131	15.30%	CTTTTG	Loss	TIA1
UCEC	19	53206703	UTR3	Alu	ZNF611	1.65 [ 1.27 , 2.13 ]	0.031223131	15.30%	CTTTTG	Loss	TIAL1
UCEC	19	53206703	UTR3	Alu	ZNF611	1.65 [ 1.27 , 2.13 ]	0.031223131	15.30%	ACTTTT	Loss	ZFP36
UCEC	19	53206703	UTR3	Alu	ZNF611	1.65 [ 1.27 , 2.13 ]	0.031223131	15.30%	ACCTTT	Gain	ZFP36
UCEC	19	53206703	UTR3	Alu	ZNF611	1.65 [ 1.27 , 2.13 ]	0.031223131	15.30%	AGGTTA	Gain	ZRANB2
UCEC	1	9788137	UTR3	Alu	PIK3CD	1.48 [ 1.21 , 1.81 ]	0.031438646	15.60%	TTACAGG	Loss	SRSF6
UCEC	1	9788137	UTR3	Alu	PIK3CD	1.48 [ 1.21 , 1.81 ]	0.031438646	15.60%	TGCAGGCA	Gain	SFPQ
UCEC	1	9788137	UTR3	Alu	PIK3CD	1.48 [ 1.21 , 1.81 ]	0.031438646	15.60%	GCCTGC	Gain	YTHDC1
UCEC	18	56996942	UTR3	Non-Alu	LMAN1	1.57 [ 1.25 , 1.99 ]	0.031438646	33.10%	CTAAAA	Loss	KHDRBS1
UCEC	18	56996942	UTR3	Non-Alu	LMAN1	1.57 [ 1.25 , 1.99 ]	0.031438646	33.10%	ATTTTA	Loss	KHSRP
UCEC	18	56996942	UTR3	Non-Alu	LMAN1	1.57 [ 1.25 , 1.99 ]	0.031438646	33.10%	TAGATTT	Loss	MSI1
UCEC	18	56996942	UTR3	Non-Alu	LMAN1	1.57 [ 1.25 , 1.99 ]	0.031438646	33.10%	ATTTTA	Loss	PPIE
UCEC	18	56996942	UTR3	Non-Alu	LMAN1	1.57 [ 1.25 , 1.99 ]	0.031438646	33.10%	TAAAAT	Loss	PPIE
UCEC	18	56996942	UTR3	Non-Alu	LMAN1	1.57 [ 1.25 , 1.99 ]	0.031438646	33.10%	ATTTTA	Loss	TIAL1
KIRC	10	3117974	intronic	Alu	PFKP	1.33 [ 1.15 , 1.53 ]	0.032380883	12.00%	GGACTGTA	Loss	SRSF2
KIRC	10	3117974	intronic	Alu	PFKP	1.33 [ 1.15 , 1.53 ]	0.032380883	12.00%	ACTGCA	Gain	HNRNPDL
KIRC	10	3117974	intronic	Alu	PFKP	1.33 [ 1.15 , 1.53 ]	0.032380883	12.00%	GACTGC	Gain	YTHDC1
KIRC	10	3117974	intronic	Alu	PFKP	1.33 [ 1.15 , 1.53 ]	0.032380883	12.00%	ACCTGC	Gain	ZFP36
UCEC	10	15118534	UTR3	Alu	ACBD7	1.44 [ 1.19 , 1.74 ]	0.032418955	7.50%	GTCTTGT	Loss	CELF1
UCEC	10	15118534	UTR3	Alu	ACBD7	1.44 [ 1.19 , 1.74 ]	0.032418955	7.50%	TTGTTTT	Loss	ELAVL1
UCEC	10	15118534	UTR3	Alu	ACBD7	1.44 [ 1.19 , 1.74 ]	0.032418955	7.50%	CAAAACA	Loss	IGF2BP2
UCEC	10	15118534	UTR3	Alu	ACBD7	1.44 [ 1.19 , 1.74 ]	0.032418955	7.50%	ACAAGAC	Loss	RBMY1A1
UCEC	10	15118534	UTR3	Alu	ACBD7	1.44 [ 1.19 , 1.74 ]	0.032418955	7.50%	GTTTTG	Loss	TIA1
UCEC	10	15118534	UTR3	Alu	ACBD7	1.44 [ 1.19 , 1.74 ]	0.032418955	7.50%	TCTTGT	Loss	ZFP36
UCEC	10	15118534	UTR3	Alu	ACBD7	1.44 [ 1.19 , 1.74 ]	0.032418955	7.50%	TTGCTT	Gain	MBNL1
UCEC	10	15118534	UTR3	Alu	ACBD7	1.44 [ 1.19 , 1.74 ]	0.032418955	7.50%	CTTGCTTT	Gain	MBNL1
UCEC	10	15118534	UTR3	Alu	ACBD7	1.44 [ 1.19 , 1.74 ]	0.032418955	7.50%	TCTTGC	Gain	ZFP36
UCEC	1	1252180	intronic	Alu	CPSF3L	1.70 [ 1.24 , 2.32 ]	0.032729485	57.50%	TTACAGG	Loss	SRSF6
UCEC	1	1252180	intronic	Alu	CPSF3L	1.70 [ 1.24 , 2.32 ]	0.032729485	57.50%	CGCCCGT	Gain	SRSF1
UCEC	2	30830154	intronic	Alu	LCLAT1	1.35 [ 1.13 , 1.62 ]	0.032729485	7.20%	CAGCTTCC	Loss	KHSRP
UCEC	2	30830154	intronic	Alu	LCLAT1	1.35 [ 1.13 , 1.62 ]	0.032729485	7.20%	CGGCTTCC	Gain	KHSRP
UCEC	2	30830154	intronic	Alu	LCLAT1	1.35 [ 1.13 , 1.62 ]	0.032729485	7.20%	GGAAGCC	Gain	SRSF9
LGG	6	160100944	intronic	Alu	SOD2	1.30 [ 1.13 , 1.50 ]	0.033041225	60.30%	GGGTGA	Loss	FUS
LGG	6	160100944	intronic	Alu	SOD2	1.30 [ 1.13 , 1.50 ]	0.033041225	60.30%	GGGTGA	Loss	ZRANB2
LGG	6	160100944	intronic	Alu	SOD2	1.30 [ 1.13 , 1.50 ]	0.033041225	60.30%	GGGGTGG	Gain	ESRP1
LGG	6	160100944	intronic	Alu	SOD2	1.30 [ 1.13 , 1.50 ]	0.033041225	60.30%	GGGTGG	Gain	FUS
LGG	6	160100944	intronic	Alu	SOD2	1.30 [ 1.13 , 1.50 ]	0.033041225	60.30%	GGGGTGG	Gain	RBM25
LGG	6	160100944	intronic	Alu	SOD2	1.30 [ 1.13 , 1.50 ]	0.033041225	60.30%	GGGTGGC	Gain	SRSF9
CESC	17	42877083	UTR3	Alu	GJC1	1.83 [ 1.43 , 2.35 ]	0.033097489	20.10%	GGAGTT	Loss	SRSF2
CESC	17	42877083	UTR3	Alu	GJC1	1.83 [ 1.43 , 2.35 ]	0.033097489	20.10%	GACTCCTG	Gain	SRSF2
LGG	16	28968002	intronic	Alu	NFATC2IP	1.35 [ 1.15 , 1.60 ]	0.033250032	15.20%	AAGGTG	Gain	HNRNPA1
LGG	16	28968002	intronic	Alu	NFATC2IP	1.35 [ 1.15 , 1.60 ]	0.033250032	15.20%	AAGGTG	Gain	HNRNPF
LGG	16	28968002	intronic	Alu	NFATC2IP	1.35 [ 1.15 , 1.60 ]	0.033250032	15.20%	AAGGTG	Gain	HNRNPH1
LGG	16	28968002	intronic	Alu	NFATC2IP	1.35 [ 1.15 , 1.60 ]	0.033250032	15.20%	AAGGTG	Gain	HNRNPH2
LGG	16	28968002	intronic	Alu	NFATC2IP	1.35 [ 1.15 , 1.60 ]	0.033250032	15.20%	AAGGTG	Gain	HNRNPH3
LGG	16	28968002	intronic	Alu	NFATC2IP	1.35 [ 1.15 , 1.60 ]	0.033250032	15.20%	AGCACC	Gain	NOVA1
LGG	16	28968002	intronic	Alu	NFATC2IP	1.35 [ 1.15 , 1.60 ]	0.033250032	15.20%	AGCACC	Gain	NOVA2
LGG	16	28968002	intronic	Alu	NFATC2IP	1.35 [ 1.15 , 1.60 ]	0.033250032	15.20%	AAGGTG	Gain	SRSF1
LGG	12	51324122	UTR3	Alu	METTL7A	1.42 [ 1.19 , 1.69 ]	0.033627873	99.80%	ATGACG	Loss	FXR1
LGG	12	51324122	UTR3	Alu	METTL7A	1.42 [ 1.19 , 1.69 ]	0.033627873	99.80%	CACGTC	Loss	SRSF5
UCEC	11	769349	UTR3	Alu	PDDC1	1.61 [ 1.25 , 2.06 ]	0.033749614	39.70%	GGAGTT	Loss	SRSF2
UCEC	11	769349	UTR3	Alu	PDDC1	1.61 [ 1.25 , 2.06 ]	0.033749614	39.70%	TGAAGCT	Gain	SRSF1
UCEC	11	769349	UTR3	Alu	PDDC1	1.61 [ 1.25 , 2.06 ]	0.033749614	39.70%	CTTCAC	Gain	SRSF3
UCEC	20	3850283	UTR3	Alu	MAVS	1.60 [ 1.25 , 2.05 ]	0.033749614	18.10%	CGGAGTA	Loss	LIN28A
UCEC	20	3850283	UTR3	Alu	MAVS	1.60 [ 1.25 , 2.05 ]	0.033749614	18.10%	GTCTTA	Loss	PTBP1
UCEC	20	3850283	UTR3	Alu	MAVS	1.60 [ 1.25 , 2.05 ]	0.033749614	18.10%	TAAGAC	Loss	RBMX
UCEC	20	3850283	UTR3	Alu	MAVS	1.60 [ 1.25 , 2.05 ]	0.033749614	18.10%	GGAGTA	Loss	SRSF2
UCEC	20	3850283	UTR3	Alu	MAVS	1.60 [ 1.25 , 2.05 ]	0.033749614	18.10%	TTGCTC	Gain	MBNL1
UCEC	20	3850283	UTR3	Alu	MAVS	1.60 [ 1.25 , 2.05 ]	0.033749614	18.10%	CGGAGCA	Gain	SRSF1
UCEC	20	3850283	UTR3	Alu	MAVS	1.60 [ 1.25 , 2.05 ]	0.033749614	18.10%	TCTTGC	Gain	ZFP36
UCEC	4	17804872	UTR3	Alu	DCAF16	1.68 [ 1.28 , 2.21 ]	0.033749614	23.40%	ACTTCT	Loss	ZFP36
UCEC	4	17804872	UTR3	Alu	DCAF16	1.68 [ 1.28 , 2.21 ]	0.033749614	23.40%	CAGAGGT	Gain	SRSF1
UCEC	4	17804872	UTR3	Alu	DCAF16	1.68 [ 1.28 , 2.21 ]	0.033749614	23.40%	CAGAGGT	Gain	SRSF2
[truncated: 385 more rows]
