# Supplementary material for: RNA editing affects cis‐regulatory elements and predicts adverse cancer survival
Source: Cancer Med. 2021 Jul 28;10(17):6114–27. doi: 10.1002/cam4.4146 (PMC8419749; doi:10.1002/cam4.4146)
Supplement: Supplementary file 5 — Table S5 [file CAM4-10-6114-s001.csv]

Supplementary Table 5. Complete results from binding sequence analysis due to
Cancer	Chromosome	Position	Region	Repetive	Gene	HR [95% CI]	Adjusted P	Freq	miRNA
UCEC	19	57725735	UTR3	Alu	ZNF264	2.13 [ 1.70 , 2.66 ]	4.07E-07	0.071875	hsa-miR-339-5p
UCEC	19	57725735	UTR3	Alu	ZNF264	2.13 [ 1.70 , 2.66 ]	4.07E-07	0.071875	hsa-miR-10b-5p
LGG	6	160101723	intronic	Alu	SOD2	1.64 [ 1.37 , 1.95 ]	0.000394309	0.95473251	hsa-miR-338-3p
LGG	X	24095383	UTR3	Alu	EIF2S3	0.56 [ 0.45 , 0.70 ]	0.002381548	1	hsa-miR-628-5p
LGG	18	65174340	UTR3	Alu	DSEL	1.50 [ 1.27 , 1.76 ]	0.003014759	0.783950617	hsa-miR-1179
LGG	18	65174340	UTR3	Alu	DSEL	1.50 [ 1.27 , 1.76 ]	0.003014759	0.783950617	hsa-miR-338-3p
LGG	19	21302864	UTR3	Alu	ZNF714	1.55 [ 1.29 , 1.85 ]	0.004895979	0.283950617	hsa-miR-371a-5p
LGG	19	21302864	UTR3	Alu	ZNF714	1.55 [ 1.29 , 1.85 ]	0.004895979	0.283950617	hsa-miR-136-5p
LGG	19	21302864	UTR3	Alu	ZNF714	1.55 [ 1.29 , 1.85 ]	0.004895979	0.283950617	hsa-miR-513c-5p
UCEC	16	70413590	UTR3	Alu	ST3GAL2	1.70 [ 1.36 , 2.13 ]	0.005190072	0.278125	hsa-miR-216a-5p
UCEC	16	70413590	UTR3	Alu	ST3GAL2	1.70 [ 1.36 , 2.13 ]	0.005190072	0.278125	hsa-miR-216b-5p
UCEC	6	160100856	intronic	Alu	SOD2	1.69 [ 1.32 , 2.16 ]	0.005560791	0.874485597	hsa-miR-129-5p
UCEC	6	160100856	intronic	Alu	SOD2	1.69 [ 1.32 , 2.16 ]	0.005560791	0.86875	hsa-miR-129-5p
LGG	12	51324467	UTR3	Alu	METTL7A	1.42 [ 1.22 , 1.64 ]	0.00612988	1	hsa-miR-3614-5p
LGG	X	24095220	UTR3	Alu	EIF2S3	0.61 [ 0.49 , 0.75 ]	0.007658716	1	hsa-miR-371a-5p
LGG	X	24095220	UTR3	Alu	EIF2S3	0.61 [ 0.49 , 0.75 ]	0.007658716	1	hsa-miR-888-5p
UCEC	6	160100931	intronic	Alu	SOD2	1.56 [ 1.24 , 1.96 ]	0.009974325	0.905349794	hsa-miR-2116-3p
UCEC	6	160100931	intronic	Alu	SOD2	1.56 [ 1.24 , 1.96 ]	0.009974325	0.905349794	hsa-miR-4731-5p
UCEC	6	160100931	intronic	Alu	SOD2	1.56 [ 1.24 , 1.96 ]	0.009974325	0.905349794	hsa-miR-150-5p
UCEC	6	160100931	intronic	Alu	SOD2	1.56 [ 1.24 , 1.96 ]	0.009974325	0.8375	hsa-miR-4731-5p
UCEC	6	160100931	intronic	Alu	SOD2	1.56 [ 1.24 , 1.96 ]	0.009974325	0.8375	hsa-miR-150-5p
UCEC	6	160100931	intronic	Alu	SOD2	1.56 [ 1.24 , 1.96 ]	0.009974325	0.8375	hsa-miR-2116-3p
UCEC	6	160100931	intronic	Alu	SOD2	1.56 [ 1.24 , 1.96 ]	0.009974325	0.8375	hsa-miR-519d-3p
UCEC	6	160100931	intronic	Alu	SOD2	1.56 [ 1.24 , 1.96 ]	0.009974325	0.905349794	hsa-miR-532-3p
UCEC	6	160100931	intronic	Alu	SOD2	1.56 [ 1.24 , 1.96 ]	0.009974325	0.8375	hsa-miR-532-3p
UCEC	6	160100931	intronic	Alu	SOD2	1.56 [ 1.24 , 1.96 ]	0.009974325	0.905349794	hsa-miR-519d-3p
LGG	12	51324627	UTR3	Alu	METTL7A	1.38 [ 1.19 , 1.60 ]	0.012682949	1	hsa-miR-9-5p
LGG	12	51324627	UTR3	Alu	METTL7A	1.38 [ 1.19 , 1.60 ]	0.012682949	1	hsa-miR-27a-3p
LGG	12	51324627	UTR3	Alu	METTL7A	1.38 [ 1.19 , 1.60 ]	0.012682949	1	hsa-miR-27b-3p
LGG	12	51324627	UTR3	Alu	METTL7A	1.38 [ 1.19 , 1.60 ]	0.012682949	1	hsa-miR-513a-5p
LGG	5	134236739	UTR3	Alu	TXNDC15	1.41 [ 1.21 , 1.66 ]	0.012682949	0.991769547	hsa-miR-141-3p
LGG	X	123046591	UTR3	Alu	XIAP	1.53 [ 1.26 , 1.86 ]	0.012682949	1	hsa-miR-32-5p
LGG	X	123046591	UTR3	Alu	XIAP	1.53 [ 1.26 , 1.86 ]	0.012682949	1	hsa-miR-92b-3p
LGG	X	123046591	UTR3	Alu	XIAP	1.53 [ 1.26 , 1.86 ]	0.012682949	1	hsa-miR-367-3p
LGG	X	123046591	UTR3	Alu	XIAP	1.53 [ 1.26 , 1.86 ]	0.012682949	1	hsa-miR-25-3p
LGG	X	123046591	UTR3	Alu	XIAP	1.53 [ 1.26 , 1.86 ]	0.012682949	1	hsa-miR-92a-3p
LGG	X	123046591	UTR3	Alu	XIAP	1.53 [ 1.26 , 1.86 ]	0.012682949	1	hsa-miR-363-3p
UCEC	4	17804740	UTR3	Alu	DCAF16	2.04 [ 1.47 , 2.84 ]	0.013654087	0.496875	hsa-miR-1343-3p
LGG	6	160101733	intronic	Alu	SOD2	1.43 [ 1.20 , 1.71 ]	0.013904018	0.977366255	hsa-miR-338-3p
LGG	6	160101733	intronic	Alu	SOD2	1.43 [ 1.20 , 1.71 ]	0.013904018	0.977366255	hsa-miR-485-5p
LGG	18	65174329	UTR3	Alu	DSEL	1.34 [ 1.17 , 1.54 ]	0.015272063	0.524691358	hsa-miR-486-5p
LGG	6	160101724	intronic	Alu	SOD2	1.42 [ 1.19 , 1.70 ]	0.015820394	0.823045267	hsa-miR-338-3p
LGG	5	134236740	UTR3	Alu	TXNDC15	1.39 [ 1.19 , 1.63 ]	0.01791108	1	hsa-miR-141-3p
LGG	X	123046680	UTR3	Alu	XIAP	1.43 [ 1.20 , 1.69 ]	0.018034989	1	hsa-miR-524-5p
LGG	X	123046680	UTR3	Alu	XIAP	1.43 [ 1.20 , 1.69 ]	0.018034989	1	hsa-miR-520d-5p
LGG	X	123046680	UTR3	Alu	XIAP	1.43 [ 1.20 , 1.69 ]	0.018034989	1	hsa-miR-381-3p
LGG	X	123046680	UTR3	Alu	XIAP	1.43 [ 1.20 , 1.69 ]	0.018034989	1	hsa-miR-300
UCEC	11	31453309	UTR3	Alu	DNAJC24	1.46 [ 1.22 , 1.76 ]	0.020085728	0.115625	hsa-miR-4295
UCEC	11	31453309	UTR3	Alu	DNAJC24	1.46 [ 1.22 , 1.76 ]	0.020085728	0.115625	hsa-miR-3666
CRC	16	10625356	UTR3	Alu	EMP2	2.27 [ 1.61 , 3.22 ]	0.025340172	0.557017544	hsa-miR-501-3p
CRC	16	10625356	UTR3	Alu	EMP2	2.27 [ 1.61 , 3.22 ]	0.025340172	0.557017544	hsa-miR-129-5p
CRC	16	10625356	UTR3	Alu	EMP2	2.27 [ 1.61 , 3.22 ]	0.025340172	0.557017544	hsa-miR-502-3p
LGG	X	24095320	UTR3	Alu	EIF2S3	0.65 [ 0.53 , 0.81 ]	0.025700678	0.987654321	hsa-miR-216a-5p
LGG	X	24095320	UTR3	Alu	EIF2S3	0.65 [ 0.53 , 0.81 ]	0.025700678	0.987654321	hsa-miR-216b-5p
LGG	11	61567758	UTR3	Alu	FADS1	0.65 [ 0.53 , 0.81 ]	0.030673494	1	hsa-miR-378g
LGG	11	61567758	UTR3	Alu	FADS1	0.65 [ 0.53 , 0.81 ]	0.030673494	1	hsa-miR-1343-3p
LGG	6	160100944	intronic	Alu	SOD2	1.30 [ 1.13 , 1.50 ]	0.033041225	0.602880658	hsa-miR-519d-3p
LGG	6	160100944	intronic	Alu	SOD2	1.30 [ 1.13 , 1.50 ]	0.033041225	0.602880658	hsa-miR-4731-5p
UCEC	4	17804872	UTR3	Alu	DCAF16	1.68 [ 1.28 , 2.21 ]	0.033749614	0.234375	hsa-miR-371a-5p
LGG	6	160101811	intronic	Alu	SOD2	1.32 [ 1.13 , 1.53 ]	0.034193153	0.858024691	hsa-miR-300
LGG	6	160101811	intronic	Alu	SOD2	1.32 [ 1.13 , 1.53 ]	0.034193153	0.858024691	hsa-miR-381-3p
LGG	6	160101811	intronic	Alu	SOD2	1.32 [ 1.13 , 1.53 ]	0.034193153	0.858024691	hsa-miR-524-5p
LGG	6	160101811	intronic	Alu	SOD2	1.32 [ 1.13 , 1.53 ]	0.034193153	0.858024691	hsa-miR-520d-5p
UCEC	17	1684433	UTR3	Alu	SMYD4	1.51 [ 1.22 , 1.88 ]	0.038556006	0.0625	hsa-miR-431-5p
UCEC	17	1684433	UTR3	Alu	SMYD4	1.51 [ 1.22 , 1.88 ]	0.038556006	0.0625	hsa-miR-526b-5p
LGG	6	160100931	intronic	Alu	SOD2	1.40 [ 1.16 , 1.69 ]	0.039192621	0.905349794	hsa-miR-2116-3p
LGG	6	160100931	intronic	Alu	SOD2	1.40 [ 1.16 , 1.69 ]	0.039192621	0.905349794	hsa-miR-4731-5p
LGG	6	160100931	intronic	Alu	SOD2	1.40 [ 1.16 , 1.69 ]	0.039192621	0.905349794	hsa-miR-150-5p
LGG	6	160100931	intronic	Alu	SOD2	1.40 [ 1.16 , 1.69 ]	0.039192621	0.8375	hsa-miR-4731-5p
LGG	6	160100931	intronic	Alu	SOD2	1.40 [ 1.16 , 1.69 ]	0.039192621	0.8375	hsa-miR-150-5p
LGG	6	160100931	intronic	Alu	SOD2	1.40 [ 1.16 , 1.69 ]	0.039192621	0.8375	hsa-miR-2116-3p
LGG	6	160100931	intronic	Alu	SOD2	1.40 [ 1.16 , 1.69 ]	0.039192621	0.8375	hsa-miR-519d-3p
LGG	6	160100931	intronic	Alu	SOD2	1.40 [ 1.16 , 1.69 ]	0.039192621	0.905349794	hsa-miR-532-3p
LGG	6	160100931	intronic	Alu	SOD2	1.40 [ 1.16 , 1.69 ]	0.039192621	0.8375	hsa-miR-532-3p
LGG	6	160100931	intronic	Alu	SOD2	1.40 [ 1.16 , 1.69 ]	0.039192621	0.905349794	hsa-miR-519d-3p
LGG	6	160100856	intronic	Alu	SOD2	1.31 [ 1.12 , 1.52 ]	0.046953004	0.874485597	hsa-miR-129-5p
LGG	6	160100856	intronic	Alu	SOD2	1.31 [ 1.12 , 1.52 ]	0.046953004	0.86875	hsa-miR-129-5p
UCEC	19	21561615	ncRNA	Alu	ZNF738	1.58 [ 1.22 , 2.04 ]	0.048305491	0.325	hsa-miR-4661-5p
